# Supplementary material for: Pairing algorithm for varying data in cluster based heterogeneous wireless sensor networks
Source: PeerJ Comput Sci. 2024 Aug 16;10:e2243. doi: 10.7717/peerj-cs.2243 (PMC11419653; doi:10.7717/peerj-cs.2243)
Supplement: Supplemental Information 2 [file peerj-cs-10-2243-s002.csv]

time	pair	id	data	status
29-Jan-2024 18:41:52	0	9	8.93326153472209	A
29-Jan-2024 18:41:52	0	14	6.08966142865241	A
29-Jan-2024 18:41:52	0	16	0.0859441927949089	A
29-Jan-2024 18:41:52	0	22	3.95746728765153	A
29-Jan-2024 18:41:52	0	23	1.67248231032242	A
29-Jan-2024 18:41:52	0	24	0.9694093045014	A
29-Jan-2024 18:41:52	0	25	2.84233984554548	A
29-Jan-2024 18:41:52	0	28	1.22221408669029	A
29-Jan-2024 18:41:52	0	31	3.19462310793403	A
29-Jan-2024 18:41:52	0	33	5.81615531771841	A
29-Jan-2024 18:41:52	0	35	1.71257694773774	A
29-Jan-2024 18:41:52	0	36	3.12780913928572	A
29-Jan-2024 18:41:52	0	37	6.43428582418031	A
29-Jan-2024 18:41:52	0	41	9.0619224322581	A
29-Jan-2024 18:41:52	0	50	9.27597858524411	A
29-Jan-2024 18:41:52	0	51	3.21500723526253	A
29-Jan-2024 18:41:52	0	54	1.59314472151545	A
29-Jan-2024 18:41:52	0	60	0.67844899072018	A
29-Jan-2024 18:41:52	0	61	5.09784981349531	A
29-Jan-2024 18:41:52	0	62	9.13891929303482	A
29-Jan-2024 18:41:52	0	64	8.12157010459192	A
29-Jan-2024 18:41:52	0	65	8.51401270812418	A
29-Jan-2024 18:41:52	0	66	3.51233129014618	A
29-Jan-2024 18:41:52	0	68	2.43236247383605	A
29-Jan-2024 18:41:52	0	73	2.00292763457686	A
29-Jan-2024 18:41:52	0	76	0.203338045246957	A
29-Jan-2024 18:41:52	0	77	4.05760016061834	A
29-Jan-2024 18:41:52	0	78	3.11619126172442	A
29-Jan-2024 18:41:52	0	82	3.10657881653791	A
29-Jan-2024 18:41:52	0	83	3.02072397175138	A
29-Jan-2024 18:41:52	0	85	6.82288906980572	A
29-Jan-2024 18:41:52	0	89	8.57252932626189	A
29-Jan-2024 18:41:52	0	93	8.71273638903821	A
29-Jan-2024 18:41:52	0	94	4.9241670481683	A
29-Jan-2024 18:41:52	0	98	8.90193490535714	A
29-Jan-2024 18:41:52	12	11	6.56493504542622	S
29-Jan-2024 18:41:52	12	12	3.62835322980106	A
29-Jan-2024 18:41:52	20	5	8.11053710081232	S
29-Jan-2024 18:41:52	20	17	4.22695184185431	A
29-Jan-2024 18:41:52	20	20	9.17136139638685	A
29-Jan-2024 18:41:52	30	3	7.36866537663176	A
29-Jan-2024 18:41:52	30	13	6.0394233951698	A
29-Jan-2024 18:41:52	30	30	0.892726220725419	S
29-Jan-2024 18:41:52	44	7	5.43651470436395	S
29-Jan-2024 18:41:52	44	44	4.28379201332327	A
29-Jan-2024 18:41:52	46	19	7.58823806570762	A
29-Jan-2024 18:41:52	46	46	6.94605980114119	S
29-Jan-2024 18:41:52	48	45	0.893100377368088	A
29-Jan-2024 18:41:52	48	48	9.75788096966117	S
29-Jan-2024 18:41:52	49	6	3.56118364408038	A
29-Jan-2024 18:41:52	49	49	4.48829521399091	A
29-Jan-2024 18:41:52	53	4	1.72687408563785	S
29-Jan-2024 18:41:52	53	43	3.77698250681154	A
29-Jan-2024 18:41:52	53	53	5.67557565611864	S
29-Jan-2024 18:41:52	55	40	4.46466996843647	A
29-Jan-2024 18:41:52	55	55	9.22487070974725	S
29-Jan-2024 18:41:52	59	8	7.86345144034272	A
29-Jan-2024 18:41:52	59	59	6.71735292181375	A
29-Jan-2024 18:41:52	71	26	8.47267281881655	S
29-Jan-2024 18:41:52	71	71	3.23193557146777	A
29-Jan-2024 18:41:52	72	47	4.95859098358137	S
29-Jan-2024 18:41:52	72	63	2.04522328415783	S
29-Jan-2024 18:41:52	72	72	5.28465014899925	A
29-Jan-2024 18:41:52	74	32	6.01420186471537	S
29-Jan-2024 18:41:52	74	69	8.39867514200616	A
29-Jan-2024 18:41:52	74	74	3.63010995227375	A
29-Jan-2024 18:41:52	79	21	6.0641030764245	A
29-Jan-2024 18:41:52	79	34	3.73899580618488	A
29-Jan-2024 18:41:52	79	79	1.45922342586614	S
29-Jan-2024 18:41:52	80	52	6.25559126239903	A
29-Jan-2024 18:41:52	80	80	4.05367401337799	S
29-Jan-2024 18:41:52	81	39	6.39134739512233	S
29-Jan-2024 18:41:52	81	56	6.71218858409807	S
29-Jan-2024 18:41:52	81	81	0.343022425237309	A
29-Jan-2024 18:41:52	84	42	1.69405767748732	A
29-Jan-2024 18:41:52	84	58	1.6827453570148	S
29-Jan-2024 18:41:52	84	75	1.96985849580736	A
29-Jan-2024 18:41:52	84	84	5.79282950162624	A
29-Jan-2024 18:41:52	87	86	0.96665381900738	A
29-Jan-2024 18:41:52	87	87	5.18950225871626	A
29-Jan-2024 18:41:52	90	18	9.09311183201714	A
29-Jan-2024 18:41:52	90	90	3.72139438985218	A
29-Jan-2024 18:41:52	91	15	3.43855996990187	A
29-Jan-2024 18:41:52	91	27	1.20671824722708	A
29-Jan-2024 18:41:52	91	57	2.48725804135279	S
29-Jan-2024 18:41:52	91	91	2.27385686670381	S
29-Jan-2024 18:41:52	92	67	2.54513955392089	A
29-Jan-2024 18:41:52	92	92	1.93375916288889	A
29-Jan-2024 18:41:52	95	2	3.63638308896412	S
29-Jan-2024 18:41:52	95	95	3.7568767619975	A
29-Jan-2024 18:41:52	96	29	3.77022890901883	A
29-Jan-2024 18:41:52	96	38	0.80547926677394	A
29-Jan-2024 18:41:52	96	96	8.77481396268853	A
29-Jan-2024 18:41:52	99	10	7.02278161002375	A
29-Jan-2024 18:41:52	99	70	7.92714977620791	A
29-Jan-2024 18:41:52	99	97	0.983869609891753	A
29-Jan-2024 18:41:52	99	99	6.67691663960506	A
29-Jan-2024 18:41:52	100	1	2.1140246354286	S
29-Jan-2024 18:41:52	100	88	8.78507106384032	A
29-Jan-2024 18:41:52	100	100	8.83217710295977	A
29-Jan-2024 18:42:02	0	9	1.21094398040834	A
29-Jan-2024 18:42:02	0	14	0.564721640528507	A
29-Jan-2024 18:42:02	0	16	5.30273117198326	A
29-Jan-2024 18:42:02	0	22	7.21614653010343	A
29-Jan-2024 18:42:02	0	23	0.927391727472009	A
29-Jan-2024 18:42:02	0	24	4.75431702847542	A
29-Jan-2024 18:42:02	0	25	5.32042420387832	A
29-Jan-2024 18:42:02	0	28	3.81223397594863	A
29-Jan-2024 18:42:02	0	31	9.74132283730023	A
29-Jan-2024 18:42:02	0	33	2.74350477342633	A
29-Jan-2024 18:42:02	0	35	8.22550683196462	A
29-Jan-2024 18:42:02	0	36	1.63979821422509	A
29-Jan-2024 18:42:02	0	37	1.76924725118608	A
29-Jan-2024 18:42:02	0	41	5.70171486236374	A
29-Jan-2024 18:42:02	0	50	1.9553854253254	A
29-Jan-2024 18:42:02	0	51	2.26694361767821	A
29-Jan-2024 18:42:02	0	54	1.06444335484729	A
29-Jan-2024 18:42:02	0	60	7.58064482452791	A
29-Jan-2024 18:42:02	0	61	3.17899693447429	A
29-Jan-2024 18:42:02	0	62	7.13185357029977	A
29-Jan-2024 18:42:02	0	64	4.3976342343984	A
29-Jan-2024 18:42:02	0	65	1.48164716116824	A
29-Jan-2024 18:42:02	0	66	4.61807793913894	A
29-Jan-2024 18:42:02	0	68	2.9927063300383	A
29-Jan-2024 18:42:02	0	73	1.43120350523724	A
29-Jan-2024 18:42:02	0	76	5.4421932221514	A
29-Jan-2024 18:42:02	0	77	7.73507438786349	A
29-Jan-2024 18:42:02	0	78	7.31751994654385	A
29-Jan-2024 18:42:02	0	82	1.92883805307026	A
29-Jan-2024 18:42:02	0	83	2.73988646481776	A
29-Jan-2024 18:42:02	0	85	4.28147069887679	A
29-Jan-2024 18:42:02	0	89	1.98645251282688	A
29-Jan-2024 18:42:02	0	93	0.563578647083557	A
29-Jan-2024 18:42:02	0	94	7.06282869004867	A
29-Jan-2024 18:42:02	0	98	3.6207396676374	A
29-Jan-2024 18:42:02	12	11	2.96565301241752	S
29-Jan-2024 18:42:02	12	12	3.72618985809623	A
29-Jan-2024 18:42:02	20	5	2.16805206774801	S
29-Jan-2024 18:42:02	20	17	4.82170271935708	A
29-Jan-2024 18:42:02	20	20	6.26142594025226	A
29-Jan-2024 18:42:02	30	3	5.52750478968114	A
29-Jan-2024 18:42:02	30	13	4.07742405611973	S
29-Jan-2024 18:42:02	30	30	4.56497267613242	S
29-Jan-2024 18:42:02	44	7	3.87905191355818	S
29-Jan-2024 18:42:02	44	44	0.272843021810538	A
29-Jan-2024 18:42:02	46	19	1.83132573614643	A
29-Jan-2024 18:42:02	46	46	6.4575909679483	A
29-Jan-2024 18:42:02	48	45	9.72785468273716	A
29-Jan-2024 18:42:02	48	48	3.51271659559704	S
29-Jan-2024 18:42:02	49	6	1.90999000404671	A
29-Jan-2024 18:42:02	49	49	8.4859306513612	A
29-Jan-2024 18:42:02	53	4	7.51378085198714	A
29-Jan-2024 18:42:02	53	43	7.42774494942561	A
29-Jan-2024 18:42:02	53	53	9.01669357436816	A
29-Jan-2024 18:42:02	55	40	0.542998106978906	A
29-Jan-2024 18:42:02	55	55	1.60076194450777	S
29-Jan-2024 18:42:02	59	8	8.02342173206605	A
29-Jan-2024 18:42:02	59	59	0.00229249440168222	S
29-Jan-2024 18:42:02	71	26	1.97793027615019	S
29-Jan-2024 18:42:02	71	71	8.02354150708094	A
29-Jan-2024 18:42:02	72	47	2.02862696067078	S
29-Jan-2024 18:42:02	72	63	6.74049320215168	A
29-Jan-2024 18:42:02	72	72	3.91219033186032	A
29-Jan-2024 18:42:02	74	32	0.0768863860238866	S
29-Jan-2024 18:42:02	74	69	1.88982691794583	A
29-Jan-2024 18:42:02	74	74	9.39018427259507	A
29-Jan-2024 18:42:02	79	21	8.59920086147436	A
29-Jan-2024 18:42:02	79	34	3.58285698760196	S
29-Jan-2024 18:42:02	79	79	6.85910753190582	A
29-Jan-2024 18:42:02	80	52	2.79425429263622	A
29-Jan-2024 18:42:02	80	80	0.98578089274846	S
29-Jan-2024 18:42:02	81	39	7.5416587411645	A
29-Jan-2024 18:42:02	81	56	0.636075525026644	A
29-Jan-2024 18:42:02	81	81	0.999532707781106	S
29-Jan-2024 18:42:02	84	42	0.458992092027087	S
29-Jan-2024 18:42:02	84	58	9.34504106235405	A
29-Jan-2024 18:42:02	84	75	9.90413693946033	A
29-Jan-2024 18:42:02	84	84	9.5847773369962	A
29-Jan-2024 18:42:02	87	86	1.39116726704768	S
29-Jan-2024 18:42:02	87	87	6.17768670683069	A
29-Jan-2024 18:42:02	90	18	0.199986633690068	S
29-Jan-2024 18:42:02	90	90	6.30756634492204	A
29-Jan-2024 18:42:02	91	15	4.67740379860891	S
29-Jan-2024 18:42:02	91	27	4.99766069907044	A
29-Jan-2024 18:42:02	91	57	6.80866714016636	A
29-Jan-2024 18:42:02	91	91	9.90925858567222	A
29-Jan-2024 18:42:02	92	67	2.37080029952515	S
29-Jan-2024 18:42:02	92	92	1.48628724339319	A
29-Jan-2024 18:42:02	95	2	0.480091112835042	S
29-Jan-2024 18:42:02	95	95	8.60751879775732	A
29-Jan-2024 18:42:02	96	29	6.24203383519863	A
29-Jan-2024 18:42:02	96	38	7.67756142131132	A
29-Jan-2024 18:42:02	96	96	3.55405642225057	S
29-Jan-2024 18:42:02	99	10	5.58952698535882	A
29-Jan-2024 18:42:02	99	70	5.98103099458139	A
29-Jan-2024 18:42:02	99	97	5.03014013599045	A
29-Jan-2024 18:42:02	99	99	3.07095897699126	S
29-Jan-2024 18:42:02	100	1	8.43013466068936	A
29-Jan-2024 18:42:02	100	88	3.25136185511925	A
29-Jan-2024 18:42:02	100	100	4.26001328746044	S
29-Jan-2024 18:42:12	0	9	2.28635761201204	A
29-Jan-2024 18:42:12	0	14	2.08780289105666	A
29-Jan-2024 18:42:12	0	16	7.61208033496438	A
29-Jan-2024 18:42:12	0	22	0.332984676514165	A
29-Jan-2024 18:42:12	0	23	4.69669490954079	A
29-Jan-2024 18:42:12	0	24	0.0466148196569383	A
29-Jan-2024 18:42:12	0	25	0.557880149725433	A
29-Jan-2024 18:42:12	0	28	5.28427792147519	A
29-Jan-2024 18:42:12	0	31	0.274271495712715	A
29-Jan-2024 18:42:12	0	33	0.742158882119806	A
29-Jan-2024 18:42:12	0	35	2.82388548562773	A
29-Jan-2024 18:42:12	0	36	7.12208587423166	A
29-Jan-2024 18:42:12	0	37	5.75284462748646	A
29-Jan-2024 18:42:12	0	41	3.66482679853331	A
29-Jan-2024 18:42:12	0	50	8.73035806229004	A
29-Jan-2024 18:42:12	0	51	5.93298944036193	A
29-Jan-2024 18:42:12	0	54	6.25878310759822	A
29-Jan-2024 18:42:12	0	60	3.44596768417919	A
29-Jan-2024 18:42:12	0	61	7.05062106521685	A
29-Jan-2024 18:42:12	0	62	9.35446040382557	A
29-Jan-2024 18:42:12	0	64	2.01711190738055	A
29-Jan-2024 18:42:12	0	65	8.27838074268644	A
29-Jan-2024 18:42:12	0	66	1.53199591597465	A
29-Jan-2024 18:42:12	0	68	3.99615889422153	A
29-Jan-2024 18:42:12	0	73	7.63065750107628	A
29-Jan-2024 18:42:12	0	76	9.32401583061999	A
29-Jan-2024 18:42:12	0	77	5.6191109864655	A
29-Jan-2024 18:42:12	0	78	7.59561114305921	A
29-Jan-2024 18:42:12	0	82	9.14735845025722	A
29-Jan-2024 18:42:12	0	83	3.1636481066631	A
29-Jan-2024 18:42:12	0	85	4.11424873386811	A
29-Jan-2024 18:42:12	0	89	9.21341036980797	A
29-Jan-2024 18:42:12	0	93	4.04849620586316	A
29-Jan-2024 18:42:12	0	94	0.0683133672748826	A
29-Jan-2024 18:42:12	0	98	6.41518626115294	A
29-Jan-2024 18:42:12	12	11	0.264315377987482	A
29-Jan-2024 18:42:12	12	12	1.54634789322855	A
29-Jan-2024 18:42:12	20	5	0.0645014056978543	A
29-Jan-2024 18:42:12	20	17	4.81941792549056	A
29-Jan-2024 18:42:12	20	20	6.28374219753161	S
29-Jan-2024 18:42:12	30	3	1.87332329818031	A
29-Jan-2024 18:42:12	30	13	3.47131478461188	A
29-Jan-2024 18:42:12	30	30	6.09581897122244	S
29-Jan-2024 18:42:12	44	7	1.1237805795411	A
29-Jan-2024 18:42:12	44	44	9.07634661907121	A
29-Jan-2024 18:42:12	46	19	1.08583545165063	A
29-Jan-2024 18:42:12	46	46	1.54193928138461	A
29-Jan-2024 18:42:12	48	45	5.96082860085582	A
29-Jan-2024 18:42:12	48	48	8.91621759072995	S
29-Jan-2024 18:42:12	49	6	5.02878948505949	A
29-Jan-2024 18:42:12	49	49	9.70286571952005	S
29-Jan-2024 18:42:12	53	4	8.35302513591735	S
29-Jan-2024 18:42:12	53	43	8.28271756882034	A
29-Jan-2024 18:42:12	53	53	4.28627868934364	A
29-Jan-2024 18:42:12	55	40	3.81704931949806	A
29-Jan-2024 18:42:12	55	55	8.86978039811728	S
29-Jan-2024 18:42:12	59	8	9.33382465316673	A
29-Jan-2024 18:42:12	59	59	2.67299607813599	A
29-Jan-2024 18:42:12	71	26	0.873852570465413	A
29-Jan-2024 18:42:12	71	71	2.85389169415537	A
29-Jan-2024 18:42:12	72	47	9.3703129364073	S
29-Jan-2024 18:42:12	72	63	2.30501369075649	A
29-Jan-2024 18:42:12	72	72	3.0580770202052	A
29-Jan-2024 18:42:12	74	32	6.6195408759209	S
29-Jan-2024 18:42:12	74	69	9.30232069230447	A
29-Jan-2024 18:42:12	74	74	5.04565670110059	A
29-Jan-2024 18:42:12	79	21	1.32356042917104	A
29-Jan-2024 18:42:12	79	34	9.41342685397304	S
29-Jan-2024 18:42:12	79	79	4.24711071533277	A
29-Jan-2024 18:42:12	80	52	9.10421652876251	A
29-Jan-2024 18:42:12	80	80	5.34591761350348	A
29-Jan-2024 18:42:12	81	39	1.4285259691471	A
29-Jan-2024 18:42:12	81	56	0.467003432254085	A
29-Jan-2024 18:42:12	81	81	2.62135020507414	A
29-Jan-2024 18:42:12	84	42	2.18089015755338	A
29-Jan-2024 18:42:12	84	58	2.38624300674699	A
29-Jan-2024 18:42:12	84	75	7.86837218115241	S
29-Jan-2024 18:42:12	84	84	7.99759065808283	A
29-Jan-2024 18:42:12	87	86	6.89792653645092	S
29-Jan-2024 18:42:12	87	87	0.853527674851801	A
29-Jan-2024 18:42:12	90	18	0.852966669914922	A
29-Jan-2024 18:42:12	90	90	8.57001711201595	A
29-Jan-2024 18:42:12	91	15	5.98614796519689	S
29-Jan-2024 18:42:12	91	27	4.93906070381039	A
29-Jan-2024 18:42:12	91	57	4.00649738967242	A
29-Jan-2024 18:42:12	91	91	2.57126553695608	A
29-Jan-2024 18:42:12	92	67	6.80277991019173	S
29-Jan-2024 18:42:12	92	92	1.48239884224813	A
29-Jan-2024 18:42:12	95	2	7.87890799090404	S
29-Jan-2024 18:42:12	95	95	7.5189850540562	A
29-Jan-2024 18:42:12	96	29	1.69225027233002	A
29-Jan-2024 18:42:12	96	38	0.68433503397647	A
29-Jan-2024 18:42:12	96	96	2.80619774021712	A
29-Jan-2024 18:42:12	99	10	4.13242707602109	A
29-Jan-2024 18:42:12	99	70	3.91294920458622	A
29-Jan-2024 18:42:12	99	97	8.29225931199301	A
29-Jan-2024 18:42:12	99	99	0.591320015145548	A
29-Jan-2024 18:42:12	100	1	2.41803490443124	A
29-Jan-2024 18:42:12	100	88	2.26457408367082	A
29-Jan-2024 18:42:12	100	100	2.59170575834167	A
29-Jan-2024 18:42:22	0	9	8.92864134289222	A
29-Jan-2024 18:42:22	0	14	8.90637252429699	A
29-Jan-2024 18:42:22	0	16	6.46873002231538	A
29-Jan-2024 18:42:22	0	22	3.17332797815537	A
29-Jan-2024 18:42:22	0	23	4.14174657089594	A
29-Jan-2024 18:42:22	0	24	1.31968843356444	A
29-Jan-2024 18:42:22	0	25	0.102197058077054	A
29-Jan-2024 18:42:22	0	28	5.83643349587945	A
29-Jan-2024 18:42:22	0	31	4.75830690311859	A
29-Jan-2024 18:42:22	0	33	8.27471612762163	A
29-Jan-2024 18:42:22	0	35	5.76944127312193	A
29-Jan-2024 18:42:22	0	36	1.20701937197211	A
29-Jan-2024 18:42:22	0	37	1.92865692173111	A
29-Jan-2024 18:42:22	0	41	9.16753027118182	A
29-Jan-2024 18:42:22	0	50	6.1326345394745	A
29-Jan-2024 18:42:22	0	51	9.72881479558018	A
29-Jan-2024 18:42:22	0	54	9.48946905432725	A
29-Jan-2024 18:42:22	0	60	1.54314082393204	A
29-Jan-2024 18:42:22	0	61	3.72633566991349	A
29-Jan-2024 18:42:22	0	62	0.16035264089246	A
29-Jan-2024 18:42:22	0	64	5.21880290343688	A
29-Jan-2024 18:42:22	0	65	1.75211163657099	A
29-Jan-2024 18:42:22	0	66	4.25578888042734	A
29-Jan-2024 18:42:22	0	68	3.07580550520104	A
29-Jan-2024 18:42:22	0	73	1.88214151340929	A
29-Jan-2024 18:42:22	0	76	8.89522773201326	A
29-Jan-2024 18:42:22	0	77	3.44796884768291	A
29-Jan-2024 18:42:22	0	78	2.1427675131575	A
29-Jan-2024 18:42:22	0	82	3.39543009673314	A
29-Jan-2024 18:42:22	0	83	6.70659468558311	A
29-Jan-2024 18:42:22	0	85	9.18006598040485	A
29-Jan-2024 18:42:22	0	89	5.96807743648529	A
29-Jan-2024 18:42:22	0	93	8.60904464269961	A
29-Jan-2024 18:42:22	0	94	0.589157206940459	A
29-Jan-2024 18:42:22	0	98	5.09048953249409	A
29-Jan-2024 18:42:22	12	11	3.54090242217865	S
29-Jan-2024 18:42:22	12	12	0.392945122819705	A
29-Jan-2024 18:42:22	20	5	1.69481221586002	S
29-Jan-2024 18:42:22	20	17	2.88276613685654	A
29-Jan-2024 18:42:22	20	20	1.83266156022028	S
29-Jan-2024 18:42:22	30	3	0.228452559987319	A
29-Jan-2024 18:42:22	30	13	9.27952590060979	A
29-Jan-2024 18:42:22	30	30	4.14742139345587	S
29-Jan-2024 18:42:22	44	7	3.47316578852631	S
29-Jan-2024 18:42:22	44	44	3.89846222381723	A
29-Jan-2024 18:42:22	46	19	4.40883019956461	A
29-Jan-2024 18:42:22	46	46	2.05240576295269	S
29-Jan-2024 18:42:22	48	45	2.24585992351417	A
29-Jan-2024 18:42:22	48	48	5.78867380074092	A
29-Jan-2024 18:42:22	49	6	8.33750512891614	A
29-Jan-2024 18:42:22	49	49	1.56852985184758	S
29-Jan-2024 18:42:22	53	4	5.64242322274248	A
29-Jan-2024 18:42:22	53	43	5.80775979036555	A
29-Jan-2024 18:42:22	53	53	3.72556014420796	S
29-Jan-2024 18:42:22	55	40	9.23753278584153	A
29-Jan-2024 18:42:22	55	55	8.35771430437487	A
29-Jan-2024 18:42:22	59	8	1.66121877353475	A
29-Jan-2024 18:42:22	59	59	1.25255596625969	S
29-Jan-2024 18:42:22	71	26	0.821108223393697	S
29-Jan-2024 18:42:22	71	71	2.25945885951613	A
29-Jan-2024 18:42:22	72	47	3.33590782975902	S
29-Jan-2024 18:42:22	72	63	5.3219594506939	S
29-Jan-2024 18:42:22	72	72	8.71524350693383	A
29-Jan-2024 18:42:22	74	32	0.339270596189994	S
29-Jan-2024 18:42:22	74	69	5.35679101967585	A
29-Jan-2024 18:42:22	74	74	4.0613961161248	S
29-Jan-2024 18:42:22	79	21	5.27508843888993	A
29-Jan-2024 18:42:22	79	34	8.66705619664	A
29-Jan-2024 18:42:22	79	79	5.48825845695271	A
29-Jan-2024 18:42:22	80	52	5.51944693642703	A
29-Jan-2024 18:42:22	80	80	8.38605949167735	A
29-Jan-2024 18:42:22	81	39	4.82125168138785	S
29-Jan-2024 18:42:22	81	56	2.1391691147405	S
29-Jan-2024 18:42:22	81	81	3.84904791945468	A
29-Jan-2024 18:42:22	84	42	4.83922467105587	S
29-Jan-2024 18:42:22	84	58	4.23307879527728	S
29-Jan-2024 18:42:22	84	75	2.27456255598058	S
29-Jan-2024 18:42:22	84	84	1.84852040421003	A
29-Jan-2024 18:42:22	87	86	9.32265540212347	A
29-Jan-2024 18:42:22	87	87	9.79690300805607	A
29-Jan-2024 18:42:22	90	18	9.7363092271714	A
29-Jan-2024 18:42:22	90	90	4.54068906860683	A
29-Jan-2024 18:42:22	91	15	8.30241247283073	A
29-Jan-2024 18:42:22	91	27	1.95980454192909	A
29-Jan-2024 18:42:22	91	57	1.44094493302264	S
29-Jan-2024 18:42:22	91	91	6.66932597794298	A
29-Jan-2024 18:42:22	92	67	5.20112355318246	S
29-Jan-2024 18:42:22	92	92	3.57781895387816	A
29-Jan-2024 18:42:22	95	2	5.18987361946789	S
29-Jan-2024 18:42:22	95	95	6.37875207931002	A
29-Jan-2024 18:42:22	96	29	9.14745581949696	A
29-Jan-2024 18:42:22	96	38	1.84112981757103	S
29-Jan-2024 18:42:22	96	96	7.41776055822877	A
29-Jan-2024 18:42:22	99	10	0.842578812690795	S
29-Jan-2024 18:42:22	99	70	7.95486874676201	A
29-Jan-2024 18:42:22	99	97	0.696739378036068	A
29-Jan-2024 18:42:22	99	99	4.97380057121379	S
29-Jan-2024 18:42:22	100	1	3.5802336956094	S
29-Jan-2024 18:42:22	100	88	2.40938655547175	A
29-Jan-2024 18:42:22	100	100	5.92988650935827	A
29-Jan-2024 18:42:32	0	9	3.39589145977046	A
29-Jan-2024 18:42:32	0	14	4.23229843761956	A
29-Jan-2024 18:42:32	0	16	8.80317965646691	A
29-Jan-2024 18:42:32	0	22	4.39794468810858	A
29-Jan-2024 18:42:32	0	23	6.23268606903453	A
29-Jan-2024 18:42:32	0	24	9.53983207108735	A
29-Jan-2024 18:42:32	0	25	9.9606599526851	A
29-Jan-2024 18:42:32	0	28	1.33609237731738	A
29-Jan-2024 18:42:32	0	31	2.8393560700897	A
29-Jan-2024 18:42:32	0	33	7.02024482862276	A
29-Jan-2024 18:42:32	0	35	2.26994673810284	A
29-Jan-2024 18:42:32	0	36	6.36831991648322	A
29-Jan-2024 18:42:32	0	37	2.96178928531391	A
29-Jan-2024 18:42:32	0	41	6.17318023482338	A
29-Jan-2024 18:42:32	0	50	1.12278132527532	A
29-Jan-2024 18:42:32	0	51	5.69137286550888	A
29-Jan-2024 18:42:32	0	54	9.56784897546701	A
29-Jan-2024 18:42:32	0	60	1.84456253173318	A
29-Jan-2024 18:42:32	0	61	4.89596776630467	A
29-Jan-2024 18:42:32	0	62	6.33725859525925	A
29-Jan-2024 18:42:32	0	64	1.55811490670228	A
29-Jan-2024 18:42:32	0	65	1.29209274383282	A
29-Jan-2024 18:42:32	0	66	5.26810547384548	A
29-Jan-2024 18:42:32	0	68	1.21277123159757	A
29-Jan-2024 18:42:32	0	73	7.2718535343882	A
29-Jan-2024 18:42:32	0	76	3.54710682235287	A
29-Jan-2024 18:42:32	0	77	3.08019088628198	A
29-Jan-2024 18:42:32	0	78	0.489493884846781	A
29-Jan-2024 18:42:32	0	82	1.86726852028509	A
29-Jan-2024 18:42:32	0	83	0.223648357468695	A
29-Jan-2024 18:42:32	0	85	0.42336728932972	A
29-Jan-2024 18:42:32	0	89	4.40737491381623	A
29-Jan-2024 18:42:32	0	93	0.172472960250935	A
29-Jan-2024 18:42:32	0	94	4.20487968009969	A
29-Jan-2024 18:42:32	0	98	8.32877035523405	A
29-Jan-2024 18:42:32	12	11	1.03047188514663	S
29-Jan-2024 18:42:32	12	12	2.61483706439404	A
29-Jan-2024 18:42:32	20	5	9.35238001765903	A
29-Jan-2024 18:42:32	20	17	6.96713512491515	A
29-Jan-2024 18:42:32	20	20	7.92199496594922	A
29-Jan-2024 18:42:32	30	3	2.62567840638885	A
29-Jan-2024 18:42:32	30	13	1.14632640762483	S
29-Jan-2024 18:42:32	30	30	4.08708060693223	S
29-Jan-2024 18:42:32	44	7	0.0540358304318544	A
29-Jan-2024 18:42:32	44	44	2.6222828956144	A
29-Jan-2024 18:42:32	46	19	8.59514286012126	A
29-Jan-2024 18:42:32	46	46	3.64264160330338	S
29-Jan-2024 18:42:32	48	45	2.48183088447218	A
29-Jan-2024 18:42:32	48	48	8.5066965513061	A
29-Jan-2024 18:42:32	49	6	4.20848244798751	A
29-Jan-2024 18:42:32	49	49	7.54961270036537	A
29-Jan-2024 18:42:32	53	4	3.31788412179262	S
29-Jan-2024 18:42:32	53	43	0.186476843521556	A
29-Jan-2024 18:42:32	53	53	2.98217893285074	S
29-Jan-2024 18:42:32	55	40	8.43611898461748	A
29-Jan-2024 18:42:32	55	55	9.27195366964535	A
29-Jan-2024 18:42:32	59	8	7.55683381314372	A
29-Jan-2024 18:42:32	59	59	1.20254766779746	S
29-Jan-2024 18:42:32	71	26	6.14123986036765	A
29-Jan-2024 18:42:32	71	71	8.84677005679229	A
29-Jan-2024 18:42:32	72	47	3.851395022204	S
29-Jan-2024 18:42:32	72	63	3.50182693697367	S
29-Jan-2024 18:42:32	72	72	1.01756155000395	A
29-Jan-2024 18:42:32	74	32	0.0649020951645762	A
29-Jan-2024 18:42:32	74	69	8.1390267820793	A
29-Jan-2024 18:42:32	74	74	4.23460954791321	S
29-Jan-2024 18:42:32	79	21	0.458848540547787	A
29-Jan-2024 18:42:32	79	34	2.86520356242482	S
29-Jan-2024 18:42:32	79	79	9.35253974966022	A
29-Jan-2024 18:42:32	80	52	9.46288711749307	A
29-Jan-2024 18:42:32	80	80	1.41633026136868	S
29-Jan-2024 18:42:32	81	39	9.27129406890103	A
29-Jan-2024 18:42:32	81	56	9.44112649993368	A
29-Jan-2024 18:42:32	81	81	3.5054554050742	A
29-Jan-2024 18:42:32	84	42	3.87893505613257	S
29-Jan-2024 18:42:32	84	58	8.98057217354361	A
29-Jan-2024 18:42:32	84	75	2.9717931486298	S
29-Jan-2024 18:42:32	84	84	8.40776053965241	A
29-Jan-2024 18:42:32	87	86	8.04517008666688	A
29-Jan-2024 18:42:32	87	87	4.06639357682164	A
29-Jan-2024 18:42:32	90	18	2.41287638403603	S
29-Jan-2024 18:42:32	90	90	8.85744170667252	A
29-Jan-2024 18:42:32	91	15	4.71510508677403	S
29-Jan-2024 18:42:32	91	27	4.50225719662855	A
29-Jan-2024 18:42:32	91	57	7.97064256618544	A
29-Jan-2024 18:42:32	91	91	7.14044072577685	A
29-Jan-2024 18:42:32	92	67	5.60555729418921	S
29-Jan-2024 18:42:32	92	92	9.93050756529782	A
29-Jan-2024 18:42:32	95	2	7.7389536226715	A
29-Jan-2024 18:42:32	95	95	3.23988116212909	A
29-Jan-2024 18:42:32	96	29	0.214055869516828	A
29-Jan-2024 18:42:32	96	38	3.62133957133721	S
29-Jan-2024 18:42:32	96	96	5.56750220171447	S
29-Jan-2024 18:42:32	99	10	7.59536878773167	A
29-Jan-2024 18:42:32	99	70	7.52045890756464	A
29-Jan-2024 18:42:32	99	97	0.978284763076811	A
29-Jan-2024 18:42:32	99	99	5.93768258070167	S
29-Jan-2024 18:42:32	100	1	9.68226640497866	A
29-Jan-2024 18:42:32	100	88	3.23984114405849	A
29-Jan-2024 18:42:32	100	100	0.374301543993331	A
29-Jan-2024 18:42:43	0	9	4.88300193955693	A
29-Jan-2024 18:42:43	0	14	9.95765360356658	A
29-Jan-2024 18:42:43	0	16	6.5897905138143	A
29-Jan-2024 18:42:43	0	22	9.2915594755245	A
29-Jan-2024 18:42:43	0	23	0.746293516090452	A
29-Jan-2024 18:42:43	0	24	1.76622524804131	A
29-Jan-2024 18:42:43	0	25	3.37635611379234	A
29-Jan-2024 18:42:43	0	28	1.44718105073915	A
29-Jan-2024 18:42:43	0	31	1.83263979231376	A
29-Jan-2024 18:42:43	0	33	0.831962986931716	A
29-Jan-2024 18:42:43	0	35	7.23436730819809	A
29-Jan-2024 18:42:43	0	36	0.00337851462691718	A
29-Jan-2024 18:42:43	0	37	1.02083248009949	A
29-Jan-2024 18:42:43	0	41	5.69038251744396	A
29-Jan-2024 18:42:43	0	50	4.54765927402893	A
29-Jan-2024 18:42:43	0	51	3.97262585865944	A
29-Jan-2024 18:42:43	0	54	5.22605355942437	A
29-Jan-2024 18:42:43	0	60	9.93024565640893	A
29-Jan-2024 18:42:43	0	61	8.53191327642394	A
29-Jan-2024 18:42:43	0	62	4.19068107035537	A
29-Jan-2024 18:42:43	0	64	1.6972907978349	A
29-Jan-2024 18:42:43	0	65	9.21553185371888	A
29-Jan-2024 18:42:43	0	66	2.71948068276957	A
29-Jan-2024 18:42:43	0	68	6.90262774052595	A
29-Jan-2024 18:42:43	0	73	1.36490474801037	A
29-Jan-2024 18:42:43	0	76	3.82743245282281	A
29-Jan-2024 18:42:43	0	77	7.8626263582041	A
29-Jan-2024 18:42:43	0	78	4.71750788680507	A
29-Jan-2024 18:42:43	0	82	8.56089787538308	A
29-Jan-2024 18:42:43	0	83	7.93636129229441	A
29-Jan-2024 18:42:43	0	85	7.44874853697373	A
29-Jan-2024 18:42:43	0	89	8.81651839960329	A
29-Jan-2024 18:42:43	0	93	1.46266774864548	A
29-Jan-2024 18:42:43	0	94	0.809123731467009	A
29-Jan-2024 18:42:43	0	98	6.13750820891024	A
29-Jan-2024 18:42:43	12	11	4.29769219145457	A
29-Jan-2024 18:42:43	12	12	3.81811164240947	A
29-Jan-2024 18:42:43	20	5	8.95388465161906	S
29-Jan-2024 18:42:43	20	17	9.91811215558546	A
29-Jan-2024 18:42:43	20	20	3.71687184129583	A
29-Jan-2024 18:42:43	30	3	3.87877700554986	A
29-Jan-2024 18:42:43	30	13	1.37650908190011	A
29-Jan-2024 18:42:43	30	30	7.36838399662329	S
29-Jan-2024 18:42:43	44	7	8.53900083940515	S
29-Jan-2024 18:42:43	44	44	1.78754475078642	A
29-Jan-2024 18:42:43	46	19	9.14374556008424	A
29-Jan-2024 18:42:43	46	46	0.410418408598516	A
29-Jan-2024 18:42:43	48	45	4.84630635272131	A
29-Jan-2024 18:42:43	48	48	7.3781296773985	S
29-Jan-2024 18:42:43	49	6	9.31843730052142	A
29-Jan-2024 18:42:43	49	49	9.90733727043451	S
29-Jan-2024 18:42:43	53	4	6.65629635410402	A
29-Jan-2024 18:42:43	53	43	0.0625138753471532	A
29-Jan-2024 18:42:43	53	53	0.468097453739903	A
29-Jan-2024 18:42:43	55	40	1.78997406629442	A
29-Jan-2024 18:42:43	55	55	4.84880375602527	A
29-Jan-2024 18:42:43	59	8	3.11255153048955	A
29-Jan-2024 18:42:43	59	59	5.71887528676949	A
29-Jan-2024 18:42:43	71	26	5.99255215910815	A
29-Jan-2024 18:42:43	71	71	9.87780208340187	S
29-Jan-2024 18:42:43	72	47	8.29072563695515	S
29-Jan-2024 18:42:43	72	63	0.0039717903048675	A
29-Jan-2024 18:42:43	72	72	8.56286333017633	A
29-Jan-2024 18:42:43	74	32	2.63609962614123	A
29-Jan-2024 18:42:43	74	69	4.33041982490071	A
29-Jan-2024 18:42:43	74	74	8.02599859597681	S
29-Jan-2024 18:42:43	79	21	3.79393475954923	A
29-Jan-2024 18:42:43	79	34	2.46604829223398	A
29-Jan-2024 18:42:43	79	79	9.44206623570547	S
29-Jan-2024 18:42:43	80	52	8.77928441114582	A
29-Jan-2024 18:42:43	80	80	3.83746189414903	A
29-Jan-2024 18:42:43	81	39	2.4669633603978	A
29-Jan-2024 18:42:43	81	56	0.00425542411259583	A
29-Jan-2024 18:42:43	81	81	3.84000547000256	A
29-Jan-2024 18:42:43	84	42	7.15551492940652	S
29-Jan-2024 18:42:43	84	58	9.19103360649816	S
29-Jan-2024 18:42:43	84	75	5.13013571423714	A
29-Jan-2024 18:42:43	84	84	6.02823550794381	A
29-Jan-2024 18:42:43	87	86	2.99839087584679	A
29-Jan-2024 18:42:43	87	87	5.11735675614163	A
29-Jan-2024 18:42:43	90	18	2.02582280484297	A
29-Jan-2024 18:42:43	90	90	2.36863247655182	A
29-Jan-2024 18:42:43	91	15	0.198190337190511	A
29-Jan-2024 18:42:43	91	27	4.90964148587568	A
29-Jan-2024 18:42:43	91	57	0.880505621965552	A
29-Jan-2024 18:42:43	91	91	5.08327646437601	A
29-Jan-2024 18:42:43	92	67	7.48349953262831	S
29-Jan-2024 18:42:43	92	92	2.81326499649258	A
29-Jan-2024 18:42:43	95	2	7.87422643368262	S
29-Jan-2024 18:42:43	95	95	0.533613202459396	A
29-Jan-2024 18:42:43	96	29	0.821111400242147	A
29-Jan-2024 18:42:43	96	38	7.11010667130805	S
29-Jan-2024 18:42:43	96	96	5.74645713540596	A
29-Jan-2024 18:42:43	99	10	2.96242850103214	A
29-Jan-2024 18:42:43	99	70	2.79227924153203	A
29-Jan-2024 18:42:43	99	97	5.99819487483653	A
29-Jan-2024 18:42:43	99	99	8.99939607211442	S
29-Jan-2024 18:42:43	100	1	9.95283372186064	S
29-Jan-2024 18:42:43	100	88	6.08745853523688	A
29-Jan-2024 18:42:43	100	100	8.75041133621696	S
29-Jan-2024 18:42:53	0	9	8.06086538132607	A
29-Jan-2024 18:42:53	0	14	7.39297635111762	A
29-Jan-2024 18:42:53	0	16	7.25153905232242	A
29-Jan-2024 18:42:53	0	22	8.35129836570308	A
29-Jan-2024 18:42:53	0	23	3.35626062951658	A
29-Jan-2024 18:42:53	0	24	8.13069705637365	A
29-Jan-2024 18:42:53	0	25	0.0105916232263203	A
29-Jan-2024 18:42:53	0	28	1.88519143891938	A
29-Jan-2024 18:42:53	0	31	8.0004288201229	A
29-Jan-2024 18:42:53	0	33	9.28010404584276	A
29-Jan-2024 18:42:53	0	35	1.17904573669015	A
29-Jan-2024 18:42:53	0	36	3.20746571319506	A
29-Jan-2024 18:42:53	0	37	1.86633576859378	A
29-Jan-2024 18:42:53	0	41	4.48263340177814	A
29-Jan-2024 18:42:53	0	50	1.92531718661024	A
29-Jan-2024 18:42:53	0	51	1.97998220867888	A
29-Jan-2024 18:42:53	0	54	1.14109788386099	A
29-Jan-2024 18:42:53	0	60	4.88941223571319	A
29-Jan-2024 18:42:53	0	61	0.175557231248462	A
29-Jan-2024 18:42:53	0	62	0.523658355772265	A
29-Jan-2024 18:42:53	0	64	7.58604182977913	A
29-Jan-2024 18:42:53	0	65	5.40314144575883	A
29-Jan-2024 18:42:53	0	66	1.33344242617729	A
29-Jan-2024 18:42:53	0	68	6.81485474073037	A
29-Jan-2024 18:42:53	0	73	3.80775387277102	A
29-Jan-2024 18:42:53	0	76	7.2656512279552	A
29-Jan-2024 18:42:53	0	77	3.01225461587894	A
29-Jan-2024 18:42:53	0	78	1.50311293410475	A
29-Jan-2024 18:42:53	0	82	2.09993620956908	A
29-Jan-2024 18:42:53	0	83	1.7435527930561	A
29-Jan-2024 18:42:53	0	85	8.46986897445179	A
29-Jan-2024 18:42:53	0	89	5.67022220614389	A
29-Jan-2024 18:42:53	0	93	3.67545570932092	A
29-Jan-2024 18:42:53	0	94	6.86366036796441	A
29-Jan-2024 18:42:53	0	98	2.24587322782199	A
29-Jan-2024 18:42:53	12	11	7.72084985080685	S
29-Jan-2024 18:42:53	12	12	5.20855781212246	A
29-Jan-2024 18:42:53	20	5	4.5714950401772	A
29-Jan-2024 18:42:53	20	17	2.11809493190058	A
29-Jan-2024 18:42:53	20	20	0.612419719846047	A
29-Jan-2024 18:42:53	30	3	2.54970072496391	A
29-Jan-2024 18:42:53	30	13	2.72965597064796	A
29-Jan-2024 18:42:53	30	30	1.8386210146009	A
29-Jan-2024 18:42:53	44	7	8.42284305831856	S
29-Jan-2024 18:42:53	44	44	0.482646769311788	A
29-Jan-2024 18:42:53	46	19	7.65226113028928	A
29-Jan-2024 18:42:53	46	46	4.28562840960914	A
29-Jan-2024 18:42:53	48	45	1.48919112763332	A
29-Jan-2024 18:42:53	48	48	0.792126480167076	A
29-Jan-2024 18:42:53	49	6	6.11459765601752	A
29-Jan-2024 18:42:53	49	49	4.56344451150298	A
29-Jan-2024 18:42:53	53	4	6.53189333860041	A
29-Jan-2024 18:42:53	53	43	5.9099219263144	A
29-Jan-2024 18:42:53	53	53	0.980705948035875	A
29-Jan-2024 18:42:53	55	40	7.61757486571877	A
29-Jan-2024 18:42:53	55	55	2.91569023622541	A
29-Jan-2024 18:42:53	59	8	7.07711514684748	A
29-Jan-2024 18:42:53	59	59	6.64430478061697	A
29-Jan-2024 18:42:53	71	26	4.61798613099594	A
29-Jan-2024 18:42:53	71	71	8.0500752231103	A
29-Jan-2024 18:42:53	72	47	2.43555765872036	A
29-Jan-2024 18:42:53	72	63	7.12600385639722	S
29-Jan-2024 18:42:53	72	72	3.21264417865192	A
29-Jan-2024 18:42:53	74	32	9.28138169951204	S
29-Jan-2024 18:42:53	74	69	2.04271738074043	A
29-Jan-2024 18:42:53	74	74	0.87156856191835	A
29-Jan-2024 18:42:53	79	21	4.19285088678348	A
29-Jan-2024 18:42:53	79	34	0.0813783153628056	A
29-Jan-2024 18:42:53	79	79	8.16141944979951	S
29-Jan-2024 18:42:53	80	52	1.50340545014314	A
29-Jan-2024 18:42:53	80	80	3.23033449263872	A
29-Jan-2024 18:42:53	81	39	8.49564427809261	S
29-Jan-2024 18:42:53	81	56	1.72349553305288	A
29-Jan-2024 18:42:53	81	81	0.126313361373017	A
29-Jan-2024 18:42:53	84	42	5.84817036069982	A
29-Jan-2024 18:42:53	84	58	7.111014784121	S
29-Jan-2024 18:42:53	84	75	2.44942963407559	A
29-Jan-2024 18:42:53	84	84	7.48505026929156	A
29-Jan-2024 18:42:53	87	86	9.80539219930693	S
29-Jan-2024 18:42:53	87	87	9.858071752603	A
29-Jan-2024 18:42:53	90	18	0.875941794799244	A
29-Jan-2024 18:42:53	90	90	5.08548428532893	A
29-Jan-2024 18:42:53	91	15	3.85892300572338	A
29-Jan-2024 18:42:53	91	27	6.70695364502007	A
29-Jan-2024 18:42:53	91	57	3.74645840173409	A
29-Jan-2024 18:42:53	91	91	3.31680462839643	A
29-Jan-2024 18:42:53	92	67	4.15959781826982	A
29-Jan-2024 18:42:53	92	92	7.05897223531533	A
29-Jan-2024 18:42:53	95	2	6.31436924162185	A
29-Jan-2024 18:42:53	95	95	2.62546494590165	A
29-Jan-2024 18:42:53	96	29	0.545800145270708	A
29-Jan-2024 18:42:53	96	38	1.07243109410349	A
29-Jan-2024 18:42:53	96	96	6.1888145935389	A
29-Jan-2024 18:42:53	99	10	4.97692946039556	A
29-Jan-2024 18:42:53	99	70	0.665891848145718	A
29-Jan-2024 18:42:53	99	97	1.97210441270815	A
29-Jan-2024 18:42:53	99	99	0.913396326104089	A
29-Jan-2024 18:42:53	100	1	0.299887585657219	A
29-Jan-2024 18:42:53	100	88	7.84350756796422	A
29-Jan-2024 18:42:53	100	100	8.83965364221211	S
29-Jan-2024 18:43:03	0	9	1.48391886595039	A
29-Jan-2024 18:43:03	0	14	6.91185315530963	A
29-Jan-2024 18:43:03	0	16	7.77945882360434	A
29-Jan-2024 18:43:03	0	22	8.88391872541208	A
29-Jan-2024 18:43:03	0	23	1.66296546221221	A
29-Jan-2024 18:43:03	0	24	5.57250580337662	A
29-Jan-2024 18:43:03	0	25	4.88268267879524	A
29-Jan-2024 18:43:03	0	28	8.07603176520783	A
29-Jan-2024 18:43:03	0	31	7.79094165892814	A
29-Jan-2024 18:43:03	0	33	9.70697630512822	A
29-Jan-2024 18:43:03	0	35	6.16713597299715	A
29-Jan-2024 18:43:03	0	36	9.19279060729296	A
29-Jan-2024 18:43:03	0	37	1.66280718591056	A
29-Jan-2024 18:43:03	0	41	0.661670096932144	A
29-Jan-2024 18:43:03	0	50	3.44996258587183	A
29-Jan-2024 18:43:03	0	51	7.60256746410116	A
29-Jan-2024 18:43:03	0	54	6.50416149034822	A
29-Jan-2024 18:43:03	0	60	6.34745092701132	A
29-Jan-2024 18:43:03	0	61	7.94060936112269	A
29-Jan-2024 18:43:03	0	62	8.50575319225937	A
29-Jan-2024 18:43:03	0	64	5.88930868166994	A
29-Jan-2024 18:43:03	0	65	8.93232329987275	A
29-Jan-2024 18:43:03	0	66	6.28851988335712	A
29-Jan-2024 18:43:03	0	68	9.83791053662348	A
29-Jan-2024 18:43:03	0	73	7.36944507940977	A
29-Jan-2024 18:43:03	0	76	3.35325199161239	A
29-Jan-2024 18:43:03	0	77	0.571128532393377	A
29-Jan-2024 18:43:03	0	78	3.39999249534718	A
29-Jan-2024 18:43:03	0	82	9.10161532574022	A
29-Jan-2024 18:43:03	0	83	2.04158829972103	A
29-Jan-2024 18:43:03	0	85	6.92402545665781	A
29-Jan-2024 18:43:03	0	89	2.13161277444886	A
29-Jan-2024 18:43:03	0	93	9.87360117047104	A
29-Jan-2024 18:43:03	0	94	7.9273520736349	A
29-Jan-2024 18:43:03	0	98	7.07693167351754	A
29-Jan-2024 18:43:03	12	11	6.46647133436384	A
29-Jan-2024 18:43:03	12	12	1.10799139276213	A
29-Jan-2024 18:43:03	20	5	3.86339399309846	A
29-Jan-2024 18:43:03	20	17	4.32928258200263	A
29-Jan-2024 18:43:03	20	20	9.94436223418131	A
29-Jan-2024 18:43:03	30	3	0.245560822605737	A
29-Jan-2024 18:43:03	30	13	7.26343875978945	A
29-Jan-2024 18:43:03	30	30	8.33507297582232	A
29-Jan-2024 18:43:03	44	7	4.41678504713852	A
29-Jan-2024 18:43:03	44	44	7.7525167835079	A
29-Jan-2024 18:43:03	46	19	6.7417838650855	A
29-Jan-2024 18:43:03	46	46	0.16174566054873	S
29-Jan-2024 18:43:03	48	45	6.11085592597017	A
29-Jan-2024 18:43:03	48	48	1.49050296279413	S
29-Jan-2024 18:43:03	49	6	7.1940625262952	A
29-Jan-2024 18:43:03	49	49	7.21877868191332	A
29-Jan-2024 18:43:03	53	4	0.691429972224489	S
29-Jan-2024 18:43:03	53	43	6.93238896106887	A
29-Jan-2024 18:43:03	53	53	2.77016588629914	S
29-Jan-2024 18:43:03	55	40	2.29582815698363	A
29-Jan-2024 18:43:03	55	55	0.672380708861389	S
29-Jan-2024 18:43:03	59	8	2.85077566262214	A
29-Jan-2024 18:43:03	59	59	3.29733055062267	S
29-Jan-2024 18:43:03	71	26	5.75794790696417	A
29-Jan-2024 18:43:03	71	71	4.33011523304006	A
29-Jan-2024 18:43:03	72	47	0.64354944292988	S
29-Jan-2024 18:43:03	72	63	8.05255485617366	A
29-Jan-2024 18:43:03	72	72	8.11582374746057	A
29-Jan-2024 18:43:03	74	32	9.84672114171635	A
29-Jan-2024 18:43:03	74	69	3.26946165779856	A
29-Jan-2024 18:43:03	74	74	9.27229550995026	A
29-Jan-2024 18:43:03	79	21	1.79656639330311	A
29-Jan-2024 18:43:03	79	34	6.26593024342475	A
29-Jan-2024 18:43:03	79	79	2.08133463113095	S
29-Jan-2024 18:43:03	80	52	5.13714981489002	A
29-Jan-2024 18:43:03	80	80	8.34038036776204	A
29-Jan-2024 18:43:03	81	39	5.21623332357808	A
29-Jan-2024 18:43:03	81	56	8.04855197097766	A
29-Jan-2024 18:43:03	81	81	1.62045186312719	A
29-Jan-2024 18:43:03	84	42	0.0940096678055113	S
29-Jan-2024 18:43:03	84	58	4.74537638225142	A
29-Jan-2024 18:43:03	84	75	0.753455496914336	S
29-Jan-2024 18:43:03	84	84	5.37349891866001	A
29-Jan-2024 18:43:03	87	86	1.24054221933792	S
29-Jan-2024 18:43:03	87	87	8.66505678803456	A
29-Jan-2024 18:43:03	90	18	7.54396252988503	A
29-Jan-2024 18:43:03	90	90	4.63357919463026	A
29-Jan-2024 18:43:03	91	15	2.24736850756637	S
29-Jan-2024 18:43:03	91	27	4.65517849979412	A
29-Jan-2024 18:43:03	91	57	2.66906886656287	S
29-Jan-2024 18:43:03	91	91	3.18244394735154	S
29-Jan-2024 18:43:03	92	67	9.84399882922994	A
29-Jan-2024 18:43:03	92	92	3.69492942003136	A
29-Jan-2024 18:43:03	95	2	4.48082215539286	A
29-Jan-2024 18:43:03	95	95	0.768830216473256	A
29-Jan-2024 18:43:03	96	29	6.33527152896391	A
29-Jan-2024 18:43:03	96	38	8.8163688710434	A
29-Jan-2024 18:43:03	96	96	5.23174085590779	A
29-Jan-2024 18:43:03	99	10	9.07491211516002	A
29-Jan-2024 18:43:03	99	70	8.53290836351232	A
29-Jan-2024 18:43:03	99	97	7.51637082375678	A
29-Jan-2024 18:43:03	99	99	4.48774576036791	A
29-Jan-2024 18:43:03	100	1	6.01028787982725	A
29-Jan-2024 18:43:03	100	88	2.83338340781452	A
29-Jan-2024 18:43:03	100	100	6.82605077350172	A
29-Jan-2024 18:43:13	0	9	5.42268635334476	A
29-Jan-2024 18:43:13	0	14	2.77861917056392	A
29-Jan-2024 18:43:13	0	16	5.83610108706197	A
29-Jan-2024 18:43:13	0	22	4.60509352355763	A
29-Jan-2024 18:43:13	0	23	1.18228485568581	A
29-Jan-2024 18:43:13	0	24	1.29593888468206	A
29-Jan-2024 18:43:13	0	25	2.60892011962173	A
29-Jan-2024 18:43:13	0	28	0.281991588958096	A
29-Jan-2024 18:43:13	0	31	9.31923326470915	A
29-Jan-2024 18:43:13	0	33	1.71312283570634	A
29-Jan-2024 18:43:13	0	35	8.49397199318565	A
29-Jan-2024 18:43:13	0	36	5.58122609448082	A
29-Jan-2024 18:43:13	0	37	6.86547144128042	A
29-Jan-2024 18:43:13	0	41	5.26992407147999	A
29-Jan-2024 18:43:13	0	50	3.14747599551782	A
29-Jan-2024 18:43:13	0	51	7.48165509846644	A
29-Jan-2024 18:43:13	0	54	7.53165012071949	A
29-Jan-2024 18:43:13	0	60	2.50705983624954	A
29-Jan-2024 18:43:13	0	61	6.67384867666305	A
29-Jan-2024 18:43:13	0	62	0.914090708694998	A
29-Jan-2024 18:43:13	0	64	1.09308045560323	A
29-Jan-2024 18:43:13	0	65	8.71132261437539	A
29-Jan-2024 18:43:13	0	66	2.08982342841762	A
29-Jan-2024 18:43:13	0	68	2.46347994438759	A
29-Jan-2024 18:43:13	0	73	9.73650249659798	A
29-Jan-2024 18:43:13	0	76	8.98615012965347	A
29-Jan-2024 18:43:13	0	77	0.581931530509685	A
29-Jan-2024 18:43:13	0	78	1.82372399873776	A
29-Jan-2024 18:43:13	0	82	2.64884917514747	A
29-Jan-2024 18:43:13	0	83	2.27827206073148	A
29-Jan-2024 18:43:13	0	85	3.40353736087559	A
29-Jan-2024 18:43:13	0	89	3.83778856741321	A
29-Jan-2024 18:43:13	0	93	2.84101850680385	A
29-Jan-2024 18:43:13	0	94	6.21513180166137	A
29-Jan-2024 18:43:13	0	98	9.04960032852636	A
29-Jan-2024 18:43:13	12	11	4.32307396569815	S
29-Jan-2024 18:43:13	12	12	5.31514685836485	A
29-Jan-2024 18:43:13	20	5	1.74270006100707	A
29-Jan-2024 18:43:13	20	17	1.59612045994753	A
29-Jan-2024 18:43:13	20	20	7.67293041675498	S
29-Jan-2024 18:43:13	30	3	8.70394988111123	A
29-Jan-2024 18:43:13	30	13	4.21231180778836	S
29-Jan-2024 18:43:13	30	30	3.48866333395279	S
29-Jan-2024 18:43:13	44	7	0.563124246652709	A
29-Jan-2024 18:43:13	44	44	7.60059607150381	A
29-Jan-2024 18:43:13	46	19	7.54381622075816	A
29-Jan-2024 18:43:13	46	46	9.51406551567653	A
29-Jan-2024 18:43:13	48	45	6.15341183613487	A
29-Jan-2024 18:43:13	48	48	6.1445000712732	S
29-Jan-2024 18:43:13	49	6	0.0458830414791755	A
29-Jan-2024 18:43:13	49	49	6.98142680501492	S
29-Jan-2024 18:43:13	53	4	2.57478374943615	A
29-Jan-2024 18:43:13	53	43	6.72346271108773	A
29-Jan-2024 18:43:13	53	53	0.698161199414118	A
29-Jan-2024 18:43:13	55	40	0.136021373525658	A
29-Jan-2024 18:43:13	55	55	4.82526269088058	S
29-Jan-2024 18:43:13	59	8	4.19899660635241	A
29-Jan-2024 18:43:13	59	59	7.16866627639471	S
29-Jan-2024 18:43:13	71	26	0.277965940450524	A
29-Jan-2024 18:43:13	71	71	7.91654739876426	A
29-Jan-2024 18:43:13	72	47	7.57814880503164	S
29-Jan-2024 18:43:13	72	63	4.69160400693923	S
29-Jan-2024 18:43:13	72	72	4.77967885375062	A
29-Jan-2024 18:43:13	74	32	3.1812533701381	S
29-Jan-2024 18:43:13	74	69	4.98313989093436	A
29-Jan-2024 18:43:13	74	74	4.32801511122363	S
29-Jan-2024 18:43:13	79	21	8.5316991518935	A
29-Jan-2024 18:43:13	79	34	7.25730795053122	S
29-Jan-2024 18:43:13	79	79	6.22411554287235	S
29-Jan-2024 18:43:13	80	52	5.85580822068275	A
29-Jan-2024 18:43:13	80	80	0.38290078220289	A
29-Jan-2024 18:43:13	81	39	8.5787964917813	S
29-Jan-2024 18:43:13	81	56	6.98519898784054	S
29-Jan-2024 18:43:13	81	81	7.12689557468112	A
29-Jan-2024 18:43:13	84	42	6.53746910039628	S
29-Jan-2024 18:43:13	84	58	6.39416521726566	S
29-Jan-2024 18:43:13	84	75	1.36332643776065	A
29-Jan-2024 18:43:13	84	84	9.30511068571139	A
29-Jan-2024 18:43:13	87	86	4.33005466462539	S
29-Jan-2024 18:43:13	87	87	9.17909463239029	A
29-Jan-2024 18:43:13	90	18	7.58927910979478	S
29-Jan-2024 18:43:13	90	90	4.70683634622582	A
29-Jan-2024 18:43:13	91	15	4.73831288917644	S
29-Jan-2024 18:43:13	91	27	3.18605766994936	A
29-Jan-2024 18:43:13	91	57	0.762532707611329	A
29-Jan-2024 18:43:13	91	91	8.0326855774418	S
29-Jan-2024 18:43:13	92	67	9.8521972661935	A
29-Jan-2024 18:43:13	92	92	5.12159145786496	A
29-Jan-2024 18:43:13	95	2	8.60718384006999	S
29-Jan-2024 18:43:13	95	95	6.26717677431447	A
29-Jan-2024 18:43:13	96	29	5.24554303864599	A
29-Jan-2024 18:43:13	96	38	3.15108351799617	S
29-Jan-2024 18:43:13	96	96	8.20137421997499	S
29-Jan-2024 18:43:13	99	10	2.16871058062764	A
29-Jan-2024 18:43:13	99	70	6.43543335437269	S
29-Jan-2024 18:43:13	99	97	2.21684936028299	A
29-Jan-2024 18:43:13	99	99	1.37230537083366	A
29-Jan-2024 18:43:13	100	1	4.38553433392434	S
29-Jan-2024 18:43:13	100	88	0.402418859258266	A
29-Jan-2024 18:43:13	100	100	4.06161576879654	S
29-Jan-2024 18:43:23	0	9	1.53601362767778	A
29-Jan-2024 18:43:23	0	14	0.513215694294804	A
29-Jan-2024 18:43:23	0	16	3.08700686694172	A
29-Jan-2024 18:43:23	0	22	6.74774658462835	A
29-Jan-2024 18:43:23	0	23	2.28379540177522	A
29-Jan-2024 18:43:23	0	24	3.80438238649296	A
29-Jan-2024 18:43:23	0	25	3.75944867961994	A
29-Jan-2024 18:43:23	0	28	5.43566752436201	A
29-Jan-2024 18:43:23	0	31	9.62989048553869	A
29-Jan-2024 18:43:23	0	33	9.93600293668036	A
29-Jan-2024 18:43:23	0	35	5.75082273590069	A
29-Jan-2024 18:43:23	0	36	4.56852203180652	A
29-Jan-2024 18:43:23	0	37	6.40400047884584	A
29-Jan-2024 18:43:23	0	41	5.64498200951147	A
29-Jan-2024 18:43:23	0	50	0.765077568102198	A
29-Jan-2024 18:43:23	0	51	7.50544012280517	A
29-Jan-2024 18:43:23	0	54	8.09840977676592	A
29-Jan-2024 18:43:23	0	60	4.84653075535766	A
29-Jan-2024 18:43:23	0	61	7.52680709866073	A
29-Jan-2024 18:43:23	0	62	4.19391734344031	A
29-Jan-2024 18:43:23	0	64	7.1251543876029	A
29-Jan-2024 18:43:23	0	65	5.26758636366502	A
29-Jan-2024 18:43:23	0	66	0.161739909724901	A
29-Jan-2024 18:43:23	0	68	5.49732563634324	A
29-Jan-2024 18:43:23	0	73	3.69242197524932	A
29-Jan-2024 18:43:23	0	76	6.91705956402919	A
29-Jan-2024 18:43:23	0	77	9.59092592671895	A
29-Jan-2024 18:43:23	0	78	0.15077412791067	A
29-Jan-2024 18:43:23	0	82	7.26448545266421	A
29-Jan-2024 18:43:23	0	83	1.89417526138789	A
29-Jan-2024 18:43:23	0	85	2.27420388100896	A
29-Jan-2024 18:43:23	0	89	4.98525467895044	A
29-Jan-2024 18:43:23	0	93	7.84858634921331	A
29-Jan-2024 18:43:23	0	94	7.59043510860805	A
29-Jan-2024 18:43:23	0	98	1.0583235415013	A
29-Jan-2024 18:43:23	12	11	7.27355096594431	S
29-Jan-2024 18:43:23	12	12	4.92629586114136	A
29-Jan-2024 18:43:23	20	5	7.97459968865754	A
29-Jan-2024 18:43:23	20	17	0.10701479376701	A
29-Jan-2024 18:43:23	20	20	0.384418325662147	A
29-Jan-2024 18:43:23	30	3	5.50464051699773	A
29-Jan-2024 18:43:23	30	13	9.21303411899692	A
29-Jan-2024 18:43:23	30	30	6.23104253904033	S
29-Jan-2024 18:43:23	44	7	9.81742888242681	A
29-Jan-2024 18:43:23	44	44	6.13543761047785	A
29-Jan-2024 18:43:23	46	19	5.71404066386923	A
29-Jan-2024 18:43:23	46	46	3.89476313346287	S
29-Jan-2024 18:43:23	48	45	9.04556417129024	A
29-Jan-2024 18:43:23	48	48	1.98805279258334	S
29-Jan-2024 18:43:23	49	6	1.18382233274237	A
29-Jan-2024 18:43:23	49	49	2.41333301136019	S
29-Jan-2024 18:43:23	53	4	4.49718541730449	S
29-Jan-2024 18:43:23	53	43	0.944978161952327	A
29-Jan-2024 18:43:23	53	53	2.26082150606272	S
29-Jan-2024 18:43:23	55	40	7.26134982881883	A
29-Jan-2024 18:43:23	55	55	3.45452123397658	S
29-Jan-2024 18:43:23	59	8	7.35453655532655	A
29-Jan-2024 18:43:23	59	59	6.54869204507235	S
29-Jan-2024 18:43:23	71	26	1.23607996716012	A
29-Jan-2024 18:43:23	71	71	3.26534899611152	S
29-Jan-2024 18:43:23	72	47	1.10656617987217	A
29-Jan-2024 18:43:23	72	63	1.61071881056389	S
29-Jan-2024 18:43:23	72	72	0.681362777090847	A
29-Jan-2024 18:43:23	74	32	3.93323789462284	S
29-Jan-2024 18:43:23	74	69	3.32306343759411	A
29-Jan-2024 18:43:23	74	74	6.65095534070996	S
29-Jan-2024 18:43:23	79	21	7.05031754797984	A
29-Jan-2024 18:43:23	79	34	1.55829156788095	S
29-Jan-2024 18:43:23	79	79	3.58547024946435	S
29-Jan-2024 18:43:23	80	52	0.46346515571065	A
29-Jan-2024 18:43:23	80	80	0.316662970895361	A
29-Jan-2024 18:43:23	81	39	6.54039423477816	S
29-Jan-2024 18:43:23	81	56	2.03867134034236	S
29-Jan-2024 18:43:23	81	81	9.4001397728629	A
29-Jan-2024 18:43:23	84	42	9.11118907949907	A
29-Jan-2024 18:43:23	84	58	5.38093413893614	S
29-Jan-2024 18:43:23	84	75	8.91951825618498	A
29-Jan-2024 18:43:23	84	84	6.86437478609891	A
29-Jan-2024 18:43:23	87	86	2.90088554464475	S
29-Jan-2024 18:43:23	87	87	2.10403998572375	A
29-Jan-2024 18:43:23	90	18	2.30451757358841	S
29-Jan-2024 18:43:23	90	90	5.66531036813889	A
29-Jan-2024 18:43:23	91	15	8.79316142267288	A
29-Jan-2024 18:43:23	91	27	1.34657294452609	A
29-Jan-2024 18:43:23	91	57	0.972479051009744	A
29-Jan-2024 18:43:23	91	91	9.89819182195119	A
29-Jan-2024 18:43:23	92	67	5.69656162760626	S
29-Jan-2024 18:43:23	92	92	1.68175036396132	A
29-Jan-2024 18:43:23	95	2	6.00176583834511	S
29-Jan-2024 18:43:23	95	95	3.22550807850631	A
29-Jan-2024 18:43:23	96	29	4.80606665911675	A
29-Jan-2024 18:43:23	96	38	6.77352231719573	S
29-Jan-2024 18:43:23	96	96	3.64251176440506	S
29-Jan-2024 18:43:23	99	10	5.03471379497272	S
29-Jan-2024 18:43:23	99	70	1.44727277211432	S
29-Jan-2024 18:43:23	99	97	0.34475563564993	A
29-Jan-2024 18:43:23	99	99	4.64969936939471	S
29-Jan-2024 18:43:23	100	1	1.59601820511719	S
29-Jan-2024 18:43:23	100	88	1.421089518519	A
29-Jan-2024 18:43:23	100	100	7.17081507366932	S
29-Jan-2024 18:43:33	0	9	7.63380418647353	A
29-Jan-2024 18:43:33	0	14	0.291645268259217	A
29-Jan-2024 18:43:33	0	16	1.2726284333044	A
29-Jan-2024 18:43:33	0	22	1.53891353003541	A
29-Jan-2024 18:43:33	0	23	7.49296267662579	A
29-Jan-2024 18:43:33	0	24	0.448018008631136	A
29-Jan-2024 18:43:33	0	25	0.72487273641281	A
29-Jan-2024 18:43:33	0	28	2.14378744319903	A
29-Jan-2024 18:43:33	0	31	5.688532142028	A
29-Jan-2024 18:43:33	0	33	8.43063559153232	A
29-Jan-2024 18:43:33	0	35	3.4721136541616	A
29-Jan-2024 18:43:33	0	36	6.5736629912093	A
29-Jan-2024 18:43:33	0	37	4.38799626777906	A
29-Jan-2024 18:43:33	0	41	3.50338626403132	A
29-Jan-2024 18:43:33	0	50	5.37874186745738	A
29-Jan-2024 18:43:33	0	51	5.22027438946993	A
29-Jan-2024 18:43:33	0	54	5.7643578761778	A
29-Jan-2024 18:43:33	0	60	9.07642621185442	A
29-Jan-2024 18:43:33	0	61	3.03720742532716	A
29-Jan-2024 18:43:33	0	62	9.97683554129795	A
29-Jan-2024 18:43:33	0	64	3.04490488880344	A
29-Jan-2024 18:43:33	0	65	5.35557815984834	A
29-Jan-2024 18:43:33	0	66	5.09097612128372	A
29-Jan-2024 18:43:33	0	68	6.52277900237648	A
29-Jan-2024 18:43:33	0	73	1.62417547910738	A
29-Jan-2024 18:43:33	0	76	7.74504348794351	A
29-Jan-2024 18:43:33	0	77	5.74931960635401	A
29-Jan-2024 18:43:33	0	78	1.46405494894543	A
29-Jan-2024 18:43:33	0	82	6.65063505500248	A
29-Jan-2024 18:43:33	0	83	8.5618089337888	A
29-Jan-2024 18:43:33	0	85	0.528008240270185	A
29-Jan-2024 18:43:33	0	89	5.82674219216063	A
29-Jan-2024 18:43:33	0	93	1.45992456478741	A
29-Jan-2024 18:43:33	0	94	0.0125284307555873	A
29-Jan-2024 18:43:33	0	98	2.4893056903072	A
29-Jan-2024 18:43:33	12	11	5.21557455441074	A
29-Jan-2024 18:43:33	12	12	4.2461543152415	A
29-Jan-2024 18:43:33	20	5	6.17331252298567	A
29-Jan-2024 18:43:33	20	17	3.6935828512722	A
29-Jan-2024 18:43:33	20	20	9.69705420617531	A
29-Jan-2024 18:43:33	30	3	4.22694637481109	A
29-Jan-2024 18:43:33	30	13	3.56335104453522	S
29-Jan-2024 18:43:33	30	30	0.235553621269033	S
29-Jan-2024 18:43:33	44	7	7.00716163211474	A
29-Jan-2024 18:43:33	44	44	3.11078585489834	A
29-Jan-2024 18:43:33	46	19	3.97593949401585	S
29-Jan-2024 18:43:33	46	46	2.3143750301494	A
29-Jan-2024 18:43:33	48	45	9.95568393007392	A
29-Jan-2024 18:43:33	48	48	3.65149873146272	S
29-Jan-2024 18:43:33	49	6	0.459667959654805	A
29-Jan-2024 18:43:33	49	49	6.79930982817435	A
29-Jan-2024 18:43:33	53	4	1.30802657024813	S
29-Jan-2024 18:43:33	53	43	8.25340280723684	A
29-Jan-2024 18:43:33	53	53	5.75375050340993	A
29-Jan-2024 18:43:33	55	40	0.884027705352776	A
29-Jan-2024 18:43:33	55	55	8.96955080171739	A
29-Jan-2024 18:43:33	59	8	6.54593934312318	A
29-Jan-2024 18:43:33	59	59	7.54587693636706	A
29-Jan-2024 18:43:33	71	26	8.01559839590896	A
29-Jan-2024 18:43:33	71	71	3.07875201180921	A
29-Jan-2024 18:43:33	72	47	5.49132407219131	A
29-Jan-2024 18:43:33	72	63	2.13634145557214	A
29-Jan-2024 18:43:33	72	72	3.02101496998385	S
29-Jan-2024 18:43:33	74	32	0.865285192492679	S
29-Jan-2024 18:43:33	74	69	9.12775694112213	A
29-Jan-2024 18:43:33	74	74	6.19519558342923	A
29-Jan-2024 18:43:33	79	21	2.09066891109473	A
29-Jan-2024 18:43:33	79	34	4.50450739066852	S
29-Jan-2024 18:43:33	79	79	8.51342858908705	A
29-Jan-2024 18:43:33	80	52	2.8285599145203	A
29-Jan-2024 18:43:33	80	80	6.39079340781661	A
29-Jan-2024 18:43:33	81	39	4.73913080435849	A
29-Jan-2024 18:43:33	81	56	8.23374666893131	A
29-Jan-2024 18:43:33	81	81	6.78214467438414	A
29-Jan-2024 18:43:33	84	42	6.0197391812013	A
29-Jan-2024 18:43:33	84	58	3.72952197069932	S
29-Jan-2024 18:43:33	84	75	1.68411768044714	S
29-Jan-2024 18:43:33	84	84	4.44464226803603	A
29-Jan-2024 18:43:33	87	86	4.4958787924596	S
29-Jan-2024 18:43:33	87	87	8.92620315967702	A
29-Jan-2024 18:43:33	90	18	1.53284518043707	S
29-Jan-2024 18:43:33	90	90	7.64116281359118	A
29-Jan-2024 18:43:33	91	15	2.66346295476521	S
29-Jan-2024 18:43:33	91	27	5.16061548515278	A
29-Jan-2024 18:43:33	91	57	6.99885486016769	A
29-Jan-2024 18:43:33	91	91	6.08382943539953	A
29-Jan-2024 18:43:33	92	67	8.57733658945483	A
29-Jan-2024 18:43:33	92	92	8.11404935585338	A
29-Jan-2024 18:43:33	95	2	7.17426203947382	A
29-Jan-2024 18:43:33	95	95	9.45961985415778	A
29-Jan-2024 18:43:33	96	29	2.31098170642573	A
29-Jan-2024 18:43:33	96	38	7.35857706251182	A
29-Jan-2024 18:43:33	96	96	4.81575001817974	A
29-Jan-2024 18:43:33	99	10	1.38458286507725	S
29-Jan-2024 18:43:33	99	70	3.70209002977626	S
29-Jan-2024 18:43:33	99	97	2.43731521481778	A
29-Jan-2024 18:43:33	99	99	3.23156720098676	S
29-Jan-2024 18:43:33	100	1	1.1347931648948	S
29-Jan-2024 18:43:33	100	88	7.06470812489949	A
29-Jan-2024 18:43:33	100	100	2.17940851270582	A
29-Jan-2024 18:43:44	0	9	4.34625121041389	A
29-Jan-2024 18:43:44	0	14	9.60673328846876	A
29-Jan-2024 18:43:44	0	16	8.40642480394363	A
29-Jan-2024 18:43:44	0	22	1.09964162611297	A
29-Jan-2024 18:43:44	0	23	7.783458380709	A
29-Jan-2024 18:43:44	0	24	2.52987795387006	A
29-Jan-2024 18:43:44	0	25	9.84799018197269	A
29-Jan-2024 18:43:44	0	28	2.40438016629182	A
29-Jan-2024 18:43:44	0	31	6.49437346100928	A
29-Jan-2024 18:43:44	0	33	3.09876230193002	A
29-Jan-2024 18:43:44	0	35	5.75679460025597	A
29-Jan-2024 18:43:44	0	36	8.6876072244866	A
29-Jan-2024 18:43:44	0	37	6.8914816130586	A
29-Jan-2024 18:43:44	0	41	5.3859577679448	A
29-Jan-2024 18:43:44	0	50	0.648380081703748	A
29-Jan-2024 18:43:44	0	51	7.24094439072622	A
29-Jan-2024 18:43:44	0	54	3.39607177705546	A
29-Jan-2024 18:43:44	0	60	4.68904650843647	A
29-Jan-2024 18:43:44	0	61	9.20203548869489	A
29-Jan-2024 18:43:44	0	62	2.81855189115762	A
29-Jan-2024 18:43:44	0	64	3.61879540815848	A
29-Jan-2024 18:43:44	0	65	9.01693952178609	A
29-Jan-2024 18:43:44	0	66	4.51838822931172	A
29-Jan-2024 18:43:44	0	68	9.3908500511306	A
29-Jan-2024 18:43:44	0	73	0.0657060302647394	A
29-Jan-2024 18:43:44	0	76	4.2949467268685	A
29-Jan-2024 18:43:44	0	77	0.0238505448387816	A
29-Jan-2024 18:43:44	0	78	8.24677963667211	A
29-Jan-2024 18:43:44	0	82	0.996954471538406	A
29-Jan-2024 18:43:44	0	83	2.12401008217799	A
29-Jan-2024 18:43:44	0	85	1.1712768238503	A
29-Jan-2024 18:43:44	0	89	8.73282255134372	A
29-Jan-2024 18:43:44	0	93	7.18811018937316	A
29-Jan-2024 18:43:44	0	94	2.12044045948935	A
29-Jan-2024 18:43:44	0	98	9.04722193113489	A
29-Jan-2024 18:43:44	12	11	9.0105076647062	A
29-Jan-2024 18:43:44	12	12	2.89994148726355	A
29-Jan-2024 18:43:44	20	5	1.510617403421	S
29-Jan-2024 18:43:44	20	17	7.42276544530704	A
29-Jan-2024 18:43:44	20	20	6.34719534323958	A
29-Jan-2024 18:43:44	30	3	1.48251675044369	A
29-Jan-2024 18:43:44	30	13	0.539241963121044	S
29-Jan-2024 18:43:44	30	30	6.31260245671655	A
29-Jan-2024 18:43:44	44	7	9.22047513872144	A
29-Jan-2024 18:43:44	44	44	2.7358833356341	A
29-Jan-2024 18:43:44	46	19	7.78309319041187	A
29-Jan-2024 18:43:44	46	46	7.89847549246161	A
29-Jan-2024 18:43:44	48	45	1.17323228158147	A
29-Jan-2024 18:43:44	48	48	3.64988827022799	S
29-Jan-2024 18:43:44	49	6	4.14029821251246	A
29-Jan-2024 18:43:44	49	49	6.52726916082691	A
29-Jan-2024 18:43:44	53	4	8.0332821494493	A
29-Jan-2024 18:43:44	53	43	9.71887281970219	A
29-Jan-2024 18:43:44	53	53	4.48131018519148	A
29-Jan-2024 18:43:44	55	40	5.39208446948655	A
29-Jan-2024 18:43:44	55	55	3.16250576794751	S
29-Jan-2024 18:43:44	59	8	6.21035571973947	A
29-Jan-2024 18:43:44	59	59	2.23044518621026	S
29-Jan-2024 18:43:44	71	26	8.84893132911191	A
29-Jan-2024 18:43:44	71	71	4.908710233528	A
29-Jan-2024 18:43:44	72	47	1.44804924032326	S
29-Jan-2024 18:43:44	72	63	7.06563577735963	A
29-Jan-2024 18:43:44	72	72	6.89960277311567	A
29-Jan-2024 18:43:44	74	32	6.69450526139075	A
29-Jan-2024 18:43:44	74	69	9.77936554752837	A
29-Jan-2024 18:43:44	74	74	9.4261542230104	A
29-Jan-2024 18:43:44	79	21	0.930754636972293	A
29-Jan-2024 18:43:44	79	34	9.02511457312116	A
29-Jan-2024 18:43:44	79	79	0.137812950803679	S
29-Jan-2024 18:43:44	80	52	5.41758320408694	A
29-Jan-2024 18:43:44	80	80	0.985853445397918	A
29-Jan-2024 18:43:44	81	39	5.05801482733477	A
29-Jan-2024 18:43:44	81	56	4.5536117432465	A
29-Jan-2024 18:43:44	81	81	8.40555628830151	A
29-Jan-2024 18:43:44	84	42	3.33560604895572	S
29-Jan-2024 18:43:44	84	58	3.48538727732675	A
29-Jan-2024 18:43:44	84	75	3.64587035196729	S
29-Jan-2024 18:43:44	84	84	5.92901057634889	A
29-Jan-2024 18:43:44	87	86	5.31394311850305	A
29-Jan-2024 18:43:44	87	87	7.29253075292501	A
29-Jan-2024 18:43:44	90	18	4.50828703539503	A
29-Jan-2024 18:43:44	90	90	5.32048391897781	A
29-Jan-2024 18:43:44	91	15	2.13607169254009	S
29-Jan-2024 18:43:44	91	27	7.65372416750184	A
29-Jan-2024 18:43:44	91	57	9.09979894661281	A
29-Jan-2024 18:43:44	91	91	0.285754072896325	S
29-Jan-2024 18:43:44	92	67	6.28318408355418	A
29-Jan-2024 18:43:44	92	92	6.22696366973794	A
29-Jan-2024 18:43:44	95	2	0.0489662103182598	A
29-Jan-2024 18:43:44	95	95	0.44342754801857	S
29-Jan-2024 18:43:44	96	29	9.11650578776834	A
29-Jan-2024 18:43:44	96	38	3.79518995185926	S
29-Jan-2024 18:43:44	96	96	7.45058038573378	A
29-Jan-2024 18:43:44	99	10	7.06117784837133	A
29-Jan-2024 18:43:44	99	70	7.05634551007565	A
29-Jan-2024 18:43:44	99	97	3.40409612618	A
29-Jan-2024 18:43:44	99	99	4.01965979467399	S
29-Jan-2024 18:43:44	100	1	8.09937599105616	A
29-Jan-2024 18:43:44	100	88	1.6484526881813	S
29-Jan-2024 18:43:44	100	100	9.65398408264242	A
29-Jan-2024 18:43:54	0	9	5.76806941576263	A
29-Jan-2024 18:43:54	0	14	5.87118483634794	A
29-Jan-2024 18:43:54	0	16	1.32018622787961	A
29-Jan-2024 18:43:54	0	22	2.84038353277504	A
29-Jan-2024 18:43:54	0	23	9.60899953227129	A
29-Jan-2024 18:43:54	0	24	7.6867949357021	A
29-Jan-2024 18:43:54	0	25	7.73696843662012	A
29-Jan-2024 18:43:54	0	28	2.05100395086639	A
29-Jan-2024 18:43:54	0	31	2.23016102561652	A
29-Jan-2024 18:43:54	0	33	3.81243734859335	A
29-Jan-2024 18:43:54	0	35	2.891060180587	A
29-Jan-2024 18:43:54	0	36	1.35808612183157	A
29-Jan-2024 18:43:54	0	37	2.09588940907183	A
29-Jan-2024 18:43:54	0	41	2.23502565242066	A
29-Jan-2024 18:43:54	0	50	9.03348606821113	A
29-Jan-2024 18:43:54	0	51	1.9601939990582	A
29-Jan-2024 18:43:54	0	54	0.479866499987064	A
29-Jan-2024 18:43:54	0	60	5.99347858464751	A
29-Jan-2024 18:43:54	0	61	0.260582047545872	A
29-Jan-2024 18:43:54	0	62	3.00270309938435	A
29-Jan-2024 18:43:54	0	64	7.61310831781798	A
29-Jan-2024 18:43:54	0	65	3.49949770661299	A
29-Jan-2024 18:43:54	0	66	4.52670233369057	A
29-Jan-2024 18:43:54	0	68	5.23631406014895	A
29-Jan-2024 18:43:54	0	73	2.13873252542436	A
29-Jan-2024 18:43:54	0	76	8.92099366779779	A
29-Jan-2024 18:43:54	0	77	0.0538686615624484	A
29-Jan-2024 18:43:54	0	78	8.91261756110813	A
29-Jan-2024 18:43:54	0	82	7.81993439572595	A
29-Jan-2024 18:43:54	0	83	8.59036952263969	A
29-Jan-2024 18:43:54	0	85	9.37545865325561	A
29-Jan-2024 18:43:54	0	89	5.04112524484721	A
29-Jan-2024 18:43:54	0	93	5.90409362357043	A
29-Jan-2024 18:43:54	0	94	6.88466939312506	A
29-Jan-2024 18:43:54	0	98	1.32060861533367	A
29-Jan-2024 18:43:54	12	11	8.96864273032489	S
29-Jan-2024 18:43:54	12	12	1.86128865808791	A
29-Jan-2024 18:43:54	20	5	4.06667439173322	A
29-Jan-2024 18:43:54	20	17	4.51360385837498	A
29-Jan-2024 18:43:54	20	20	1.73429886456232	A
29-Jan-2024 18:43:54	30	3	9.5741474106665	A
29-Jan-2024 18:43:54	30	13	8.14787502164317	S
29-Jan-2024 18:43:54	30	30	9.83952395194722	S
29-Jan-2024 18:43:54	44	7	1.91023449387371	A
29-Jan-2024 18:43:54	44	44	6.28778866650191	A
29-Jan-2024 18:43:54	46	19	7.55795106255673	S
29-Jan-2024 18:43:54	46	46	0.983011035284268	A
29-Jan-2024 18:43:54	48	45	9.80886845413479	A
29-Jan-2024 18:43:54	48	48	4.21551475898607	A
29-Jan-2024 18:43:54	49	6	0.343469885674459	A
29-Jan-2024 18:43:54	49	49	4.4789498412309	A
29-Jan-2024 18:43:54	53	4	2.06332408816573	A
29-Jan-2024 18:43:54	53	43	8.63524898029657	A
29-Jan-2024 18:43:54	53	53	1.2172961837067	A
29-Jan-2024 18:43:54	55	40	3.38491368343824	A
29-Jan-2024 18:43:54	55	55	1.79882356665141	A
29-Jan-2024 18:43:54	59	8	0.433126967734242	A
29-Jan-2024 18:43:54	59	59	4.80565606731297	A
29-Jan-2024 18:43:54	71	26	1.22714502343229	A
29-Jan-2024 18:43:54	71	71	4.31242587885086	A
29-Jan-2024 18:43:54	72	47	5.27017524569879	S
29-Jan-2024 18:43:54	72	63	7.55590706207218	A
29-Jan-2024 18:43:54	72	72	7.12115321411279	S
29-Jan-2024 18:43:54	74	32	0.334369227307817	A
29-Jan-2024 18:43:54	74	69	2.74238859650762	A
29-Jan-2024 18:43:54	74	74	8.34180367498533	S
29-Jan-2024 18:43:54	79	21	5.11808994976149	S
29-Jan-2024 18:43:54	79	34	4.67226427043819	A
29-Jan-2024 18:43:54	79	79	3.74298266907371	A
29-Jan-2024 18:43:54	80	52	9.65621273012569	S
29-Jan-2024 18:43:54	80	80	8.69981986224142	A
29-Jan-2024 18:43:54	81	39	0.162902498766448	A
29-Jan-2024 18:43:54	81	56	8.34205477167586	S
29-Jan-2024 18:43:54	81	81	4.24733529960574	A
29-Jan-2024 18:43:54	84	42	7.10360842262019	S
29-Jan-2024 18:43:54	84	58	1.08805737549144	A
29-Jan-2024 18:43:54	84	75	5.76373413903654	S
29-Jan-2024 18:43:54	84	84	2.01446246131869	A
29-Jan-2024 18:43:54	87	86	0.233804855389151	A
29-Jan-2024 18:43:54	87	87	6.99909983427189	A
29-Jan-2024 18:43:54	90	18	2.39693647488146	A
29-Jan-2024 18:43:54	90	90	4.42976052593156	A
29-Jan-2024 18:43:54	91	15	5.48505016540488	S
29-Jan-2024 18:43:54	91	27	7.22633452495763	A
29-Jan-2024 18:43:54	91	57	2.79708696742581	A
29-Jan-2024 18:43:54	91	91	1.16513968180189	A
29-Jan-2024 18:43:54	92	67	8.00235386730073	S
29-Jan-2024 18:43:54	92	92	3.73101752587919	A
29-Jan-2024 18:43:54	95	2	4.41243600744358	A
29-Jan-2024 18:43:54	95	95	2.81854660954195	A
29-Jan-2024 18:43:54	96	29	4.77338113888499	A
29-Jan-2024 18:43:54	96	38	1.78912149824902	A
29-Jan-2024 18:43:54	96	96	8.37727425465764	S
29-Jan-2024 18:43:54	99	10	3.65695242760514	A
29-Jan-2024 18:43:54	99	70	0.597099832259465	A
29-Jan-2024 18:43:54	99	97	0.257339573261622	A
29-Jan-2024 18:43:54	99	99	3.85873305841838	A
29-Jan-2024 18:43:54	100	1	7.46864970519718	S
29-Jan-2024 18:43:54	100	88	8.17219124115748	S
29-Jan-2024 18:43:54	100	100	6.47367669007983	A
29-Jan-2024 18:44:04	0	9	6.63700186710208	A
29-Jan-2024 18:44:04	0	14	9.10473734953172	A
29-Jan-2024 18:44:04	0	16	2.03971860464503	A
29-Jan-2024 18:44:04	0	22	5.22534186783264	A
29-Jan-2024 18:44:04	0	23	2.98736220437369	A
29-Jan-2024 18:44:04	0	24	7.62545453782057	A
29-Jan-2024 18:44:04	0	25	2.04746670762281	A
29-Jan-2024 18:44:04	0	28	1.99835014360485	A
29-Jan-2024 18:44:04	0	31	8.68001334164662	A
29-Jan-2024 18:44:04	0	33	6.15454819398653	A
29-Jan-2024 18:44:04	0	35	7.0553086728068	A
29-Jan-2024 18:44:04	0	36	3.8762191267771	A
29-Jan-2024 18:44:04	0	37	5.23071600531745	A
29-Jan-2024 18:44:04	0	41	7.09589123282415	A
29-Jan-2024 18:44:04	0	50	5.36010221357946	A
29-Jan-2024 18:44:04	0	51	9.5409249976753	A
29-Jan-2024 18:44:04	0	54	9.6559479934063	A
29-Jan-2024 18:44:04	0	60	7.11008715801791	A
29-Jan-2024 18:44:04	0	61	5.60937994008915	A
29-Jan-2024 18:44:04	0	62	0.915407004223829	A
29-Jan-2024 18:44:04	0	64	5.55409511917346	A
29-Jan-2024 18:44:04	0	65	0.70874588007483	A
29-Jan-2024 18:44:04	0	66	5.51304862447957	A
29-Jan-2024 18:44:04	0	68	0.980234695691335	A
29-Jan-2024 18:44:04	0	73	8.93410856254334	A
29-Jan-2024 18:44:04	0	76	9.70545596161093	A
29-Jan-2024 18:44:04	0	77	1.63725602114535	A
29-Jan-2024 18:44:04	0	78	5.06077486765824	A
29-Jan-2024 18:44:04	0	82	2.05320483714795	A
29-Jan-2024 18:44:04	0	83	1.63399678658743	A
29-Jan-2024 18:44:04	0	85	0.0398095330796533	A
29-Jan-2024 18:44:04	0	89	8.80678273470536	A
29-Jan-2024 18:44:04	0	93	1.90511707401783	A
29-Jan-2024 18:44:04	0	94	9.80978704065677	A
29-Jan-2024 18:44:04	0	98	2.66242136309195	A
29-Jan-2024 18:44:04	12	11	1.39057941241984	A
29-Jan-2024 18:44:04	12	12	5.37323955109847	A
29-Jan-2024 18:44:04	20	5	8.47103054189029	S
29-Jan-2024 18:44:04	20	17	5.93010705231766	S
29-Jan-2024 18:44:04	20	20	0.152040919456765	A
29-Jan-2024 18:44:04	30	3	9.30691374620261	A
29-Jan-2024 18:44:04	30	13	3.95395257078031	A
29-Jan-2024 18:44:04	30	30	7.75173515466708	S
29-Jan-2024 18:44:04	44	7	1.97097251869959	A
29-Jan-2024 18:44:04	44	44	7.05702281633364	A
29-Jan-2024 18:44:04	46	19	8.36817994220684	S
29-Jan-2024 18:44:04	46	46	7.35254162036311	A
29-Jan-2024 18:44:04	48	45	4.70850707518895	A
29-Jan-2024 18:44:04	48	48	2.81878965982419	A
29-Jan-2024 18:44:04	49	6	6.19247626463659	A
29-Jan-2024 18:44:04	49	49	9.29790940247045	S
29-Jan-2024 18:44:04	53	4	9.51995124402277	S
29-Jan-2024 18:44:04	53	43	0.427924996326768	A
29-Jan-2024 18:44:04	53	53	1.33529621151187	A
29-Jan-2024 18:44:04	55	40	4.74112193816964	A
29-Jan-2024 18:44:04	55	55	5.52657174319066	S
29-Jan-2024 18:44:04	59	8	6.50310922993026	S
29-Jan-2024 18:44:04	59	59	5.6799268448572	A
29-Jan-2024 18:44:04	71	26	7.70735438181729	S
29-Jan-2024 18:44:04	71	71	7.60678325249156	A
29-Jan-2024 18:44:04	72	47	6.65227695993571	A
29-Jan-2024 18:44:04	72	63	3.34508800015305	A
29-Jan-2024 18:44:04	72	72	8.17218179442775	S
29-Jan-2024 18:44:04	74	32	4.99219655668013	S
29-Jan-2024 18:44:04	74	69	9.70463359719703	S
29-Jan-2024 18:44:04	74	74	6.72748938202609	A
29-Jan-2024 18:44:04	79	21	3.59375865620938	A
29-Jan-2024 18:44:04	79	34	4.7978452725917	S
29-Jan-2024 18:44:04	79	79	3.12155714801556	A
29-Jan-2024 18:44:04	80	52	5.52243439560306	S
29-Jan-2024 18:44:04	80	80	9.23382900258458	A
29-Jan-2024 18:44:04	81	39	8.70786451700962	A
29-Jan-2024 18:44:04	81	56	0.391652227987263	A
29-Jan-2024 18:44:04	81	81	8.87871676265202	S
29-Jan-2024 18:44:04	84	42	8.22571105557043	S
29-Jan-2024 18:44:04	84	58	0.455242785996713	A
29-Jan-2024 18:44:04	84	75	6.78266456709801	S
29-Jan-2024 18:44:04	84	84	1.27722430445163	A
29-Jan-2024 18:44:04	87	86	2.18989961598496	A
29-Jan-2024 18:44:04	87	87	6.52391606084032	A
29-Jan-2024 18:44:04	90	18	3.54982221504519	A
29-Jan-2024 18:44:04	90	90	8.6795147071086	S
29-Jan-2024 18:44:04	91	15	8.92165794179691	S
29-Jan-2024 18:44:04	91	27	5.62283747214157	A
29-Jan-2024 18:44:04	91	57	7.30126711754525	S
29-Jan-2024 18:44:04	91	91	3.90861351156386	A
29-Jan-2024 18:44:04	92	67	0.2427600356323	A
29-Jan-2024 18:44:04	92	92	9.3970914362764	A
29-Jan-2024 18:44:04	95	2	8.8608631522645	A
29-Jan-2024 18:44:04	95	95	8.01700822788054	S
29-Jan-2024 18:44:04	96	29	3.65398523111624	A
29-Jan-2024 18:44:04	96	38	7.85802310617807	S
29-Jan-2024 18:44:04	96	96	5.41538446606299	S
29-Jan-2024 18:44:04	99	10	3.64890093172353	A
29-Jan-2024 18:44:04	99	70	0.536726132106814	A
29-Jan-2024 18:44:04	99	97	8.65146359630417	A
29-Jan-2024 18:44:04	99	99	2.60767436081945	A
29-Jan-2024 18:44:04	100	1	3.48189162872125	A
29-Jan-2024 18:44:04	100	88	6.72126082421662	S
29-Jan-2024 18:44:04	100	100	0.0514657425596854	A
29-Jan-2024 18:44:15	0	9	8.36031427903345	A
29-Jan-2024 18:44:15	0	14	1.20040047259281	A
29-Jan-2024 18:44:15	0	16	1.26958175469541	A
29-Jan-2024 18:44:15	0	22	6.32480720625932	A
29-Jan-2024 18:44:15	0	23	8.84076949446064	A
29-Jan-2024 18:44:15	0	24	8.96504454781349	A
29-Jan-2024 18:44:15	0	25	7.19578571291843	A
29-Jan-2024 18:44:15	0	28	3.98190533541528	A
29-Jan-2024 18:44:15	0	31	7.7280226355986	A
29-Jan-2024 18:44:15	0	33	1.73415961229496	A
29-Jan-2024 18:44:15	0	35	6.36306783760281	A
29-Jan-2024 18:44:15	0	36	1.68512580117322	A
29-Jan-2024 18:44:15	0	37	8.36521952309119	A
29-Jan-2024 18:44:15	0	41	2.83382967638742	A
29-Jan-2024 18:44:15	0	50	2.71119641129943	A
29-Jan-2024 18:44:15	0	51	3.4894381042272	A
29-Jan-2024 18:44:15	0	54	6.73336879935211	A
29-Jan-2024 18:44:15	0	60	6.32592653171583	A
29-Jan-2024 18:44:15	0	61	0.650698697391064	A
29-Jan-2024 18:44:15	0	62	7.46181995065055	A
29-Jan-2024 18:44:15	0	64	3.32079955797639	A
29-Jan-2024 18:44:15	0	65	2.29101074431312	A
29-Jan-2024 18:44:15	0	66	8.65688544810931	A
29-Jan-2024 18:44:15	0	68	3.97558349004281	A
29-Jan-2024 18:44:15	0	73	9.87581344530363	A
29-Jan-2024 18:44:15	0	76	3.27898704742048	A
29-Jan-2024 18:44:15	0	77	5.80293354806029	A
29-Jan-2024 18:44:15	0	78	4.3093396199274	A
29-Jan-2024 18:44:15	0	82	0.30265834894847	A
29-Jan-2024 18:44:15	0	83	6.96011950324248	A
29-Jan-2024 18:44:15	0	85	5.02947642476539	A
29-Jan-2024 18:44:15	0	89	1.67786792580717	A
29-Jan-2024 18:44:15	0	93	6.96525858565127	A
29-Jan-2024 18:44:15	0	94	5.33734349104197	A
29-Jan-2024 18:44:15	0	98	9.58593973515384	A
29-Jan-2024 18:44:15	12	11	7.74097014238981	A
29-Jan-2024 18:44:15	12	12	8.64108077060085	A
29-Jan-2024 18:44:15	20	5	5.77371441367843	S
29-Jan-2024 18:44:15	20	17	9.960367235162	A
29-Jan-2024 18:44:15	20	20	9.60165191046883	A
29-Jan-2024 18:44:15	30	3	3.02570882274584	A
29-Jan-2024 18:44:15	30	13	3.91616803220515	S
29-Jan-2024 18:44:15	30	30	6.51810523951132	A
29-Jan-2024 18:44:15	44	7	8.48690392682471	A
29-Jan-2024 18:44:15	44	44	9.04251913370351	A
29-Jan-2024 18:44:15	46	19	3.1037604151979	S
29-Jan-2024 18:44:15	46	46	3.37272881491178	A
29-Jan-2024 18:44:15	48	45	2.01293604572341	A
29-Jan-2024 18:44:15	48	48	5.56725941471655	S
29-Jan-2024 18:44:15	49	6	0.398453347614212	A
29-Jan-2024 18:44:15	49	49	5.98014944890837	S
29-Jan-2024 18:44:15	53	4	5.73251609107413	S
29-Jan-2024 18:44:15	53	43	4.61909331746925	S
29-Jan-2024 18:44:15	53	53	8.4592771240786	A
29-Jan-2024 18:44:15	55	40	3.28290394768194	A
29-Jan-2024 18:44:15	55	55	5.07920893101811	S
29-Jan-2024 18:44:15	59	8	0.113817415776064	A
29-Jan-2024 18:44:15	59	59	8.97768694771782	A
29-Jan-2024 18:44:15	71	26	1.16187604230392	S
29-Jan-2024 18:44:15	71	71	7.30735014605059	A
29-Jan-2024 18:44:15	72	47	6.5225929700997	A
29-Jan-2024 18:44:15	72	63	6.25063494577844	S
29-Jan-2024 18:44:15	72	72	9.59062462206225	A
29-Jan-2024 18:44:15	74	32	4.5857343908339	S
29-Jan-2024 18:44:15	74	69	3.32566750755511	S
29-Jan-2024 18:44:15	74	74	3.23775134752866	A
29-Jan-2024 18:44:15	79	21	4.45833456560069	S
29-Jan-2024 18:44:15	79	34	7.48177598366754	A
29-Jan-2024 18:44:15	79	79	3.760880052166	A
29-Jan-2024 18:44:15	80	52	5.62375285851654	S
29-Jan-2024 18:44:15	80	80	1.45395039983414	A
29-Jan-2024 18:44:15	81	39	6.23471204107047	A
29-Jan-2024 18:44:15	81	56	7.0746645830869	A
29-Jan-2024 18:44:15	81	81	5.41401713581569	S
29-Jan-2024 18:44:15	84	42	9.53377543013189	A
29-Jan-2024 18:44:15	84	58	5.71826938730382	A
29-Jan-2024 18:44:15	84	75	0.245340409391601	A
29-Jan-2024 18:44:15	84	84	4.8425416210284	S
29-Jan-2024 18:44:15	87	86	8.80187274126874	A
29-Jan-2024 18:44:15	87	87	9.95830292773146	A
29-Jan-2024 18:44:15	90	18	1.48913864418695	A
29-Jan-2024 18:44:15	90	90	7.56500538821429	A
29-Jan-2024 18:44:15	91	15	7.84893258205516	A
29-Jan-2024 18:44:15	91	27	8.44555213967931	A
29-Jan-2024 18:44:15	91	57	6.00003341820921	S
29-Jan-2024 18:44:15	91	91	2.35684318249514	S
29-Jan-2024 18:44:15	92	67	0.37366315056485	A
29-Jan-2024 18:44:15	92	92	0.514857322444631	A
29-Jan-2024 18:44:15	95	2	5.03892720864305	A
29-Jan-2024 18:44:15	95	95	5.92050760732081	S
29-Jan-2024 18:44:15	96	29	2.03334915787636	S
29-Jan-2024 18:44:15	96	38	6.88878085483223	A
29-Jan-2024 18:44:15	96	96	2.63806064639396	A
29-Jan-2024 18:44:15	99	10	1.97552616569834	S
29-Jan-2024 18:44:15	99	70	0.141577921996464	A
29-Jan-2024 18:44:15	99	97	6.84891706612324	A
29-Jan-2024 18:44:15	99	99	8.8098382240449	A
29-Jan-2024 18:44:15	100	1	9.12168039916669	A
29-Jan-2024 18:44:15	100	88	0.666106876990695	S
29-Jan-2024 18:44:15	100	100	3.7721156368866	A
29-Jan-2024 18:44:25	0	9	7.16687862572244	A
29-Jan-2024 18:44:25	0	14	7.8246022241927	A
29-Jan-2024 18:44:25	0	16	5.68103954409835	A
29-Jan-2024 18:44:25	0	22	0.38849175286343	A
29-Jan-2024 18:44:25	0	23	7.20937858126975	A
29-Jan-2024 18:44:25	0	24	9.82213264465721	A
29-Jan-2024 18:44:25	0	25	4.01357735468582	A
29-Jan-2024 18:44:25	0	28	2.72491869957088	A
29-Jan-2024 18:44:25	0	31	2.76600794541233	A
29-Jan-2024 18:44:25	0	33	5.18809674409321	A
29-Jan-2024 18:44:25	0	35	1.49762759254392	A
29-Jan-2024 18:44:25	0	36	7.44220414962915	A
29-Jan-2024 18:44:25	0	37	6.46859107700343	A
29-Jan-2024 18:44:25	0	41	5.42599259442957	A
29-Jan-2024 18:44:25	0	50	4.11137905264523	A
29-Jan-2024 18:44:25	0	51	2.15271983777142	A
29-Jan-2024 18:44:25	0	54	9.57019424402412	A
29-Jan-2024 18:44:25	0	60	6.02874446125989	A
29-Jan-2024 18:44:25	0	61	8.40463624269562	A
29-Jan-2024 18:44:25	0	62	7.22011582496868	A
29-Jan-2024 18:44:25	0	64	5.27560911093892	A
29-Jan-2024 18:44:25	0	65	1.41021519282353	A
29-Jan-2024 18:44:25	0	66	0.0822811075054897	A
29-Jan-2024 18:44:25	0	68	0.686883798168207	A
29-Jan-2024 18:44:25	0	73	5.0792051126465	A
29-Jan-2024 18:44:25	0	76	6.16132655782109	A
29-Jan-2024 18:44:25	0	77	2.38165678744286	A
29-Jan-2024 18:44:25	0	78	5.83413333982272	A
29-Jan-2024 18:44:25	0	82	8.3669497038392	A
29-Jan-2024 18:44:25	0	83	6.15934724976933	A
29-Jan-2024 18:44:25	0	85	4.31719382133994	A
29-Jan-2024 18:44:25	0	89	8.17236468770053	A
29-Jan-2024 18:44:25	0	93	7.03611364307808	A
29-Jan-2024 18:44:25	0	94	9.96415310655187	A
29-Jan-2024 18:44:25	0	98	3.90059833746326	A
29-Jan-2024 18:44:25	12	11	5.43088042995713	A
29-Jan-2024 18:44:25	12	12	2.17091587278179	A
29-Jan-2024 18:44:25	20	5	5.62283002475961	A
29-Jan-2024 18:44:25	20	17	5.38454109659576	A
29-Jan-2024 18:44:25	20	20	0.669068872381871	A
29-Jan-2024 18:44:25	30	3	5.60595490427506	A
29-Jan-2024 18:44:25	30	13	4.89562543575467	A
29-Jan-2024 18:44:25	30	30	5.82290673226731	A
29-Jan-2024 18:44:25	44	7	8.47877303370607	S
29-Jan-2024 18:44:25	44	44	3.38821576125843	A
29-Jan-2024 18:44:25	46	19	6.55896280684567	S
29-Jan-2024 18:44:25	46	46	6.24539872349509	A
29-Jan-2024 18:44:25	48	45	6.69416528409725	A
29-Jan-2024 18:44:25	48	48	5.0242106829365	A
29-Jan-2024 18:44:25	49	6	0.104272198517242	A
29-Jan-2024 18:44:25	49	49	7.74339080988995	S
29-Jan-2024 18:44:25	53	4	3.90437188571428	A
29-Jan-2024 18:44:25	53	43	4.35401782007959	A
29-Jan-2024 18:44:25	53	53	6.40111137238571	A
29-Jan-2024 18:44:25	55	40	5.47563511556297	A
29-Jan-2024 18:44:25	55	55	9.88852481957398	S
29-Jan-2024 18:44:25	59	8	2.90653446865382	A
29-Jan-2024 18:44:25	59	59	7.69561741211377	A
29-Jan-2024 18:44:25	71	26	4.09711107772105	A
29-Jan-2024 18:44:25	71	71	3.68889423344108	A
29-Jan-2024 18:44:25	72	47	6.63404218079787	A
29-Jan-2024 18:44:25	72	63	7.53982051000514	S
29-Jan-2024 18:44:25	72	72	4.34879569680206	A
29-Jan-2024 18:44:25	74	32	2.04098366053843	A
29-Jan-2024 18:44:25	74	69	1.10234636810244	A
29-Jan-2024 18:44:25	74	74	1.83278931635307	A
29-Jan-2024 18:44:25	79	21	0.637978210808386	A
29-Jan-2024 18:44:25	79	34	3.60379379525788	A
29-Jan-2024 18:44:25	79	79	6.90594962787973	A
29-Jan-2024 18:44:25	80	52	3.64321475998649	A
29-Jan-2024 18:44:25	80	80	5.63346306222386	A
29-Jan-2024 18:44:25	81	39	8.89081265760281	A
29-Jan-2024 18:44:25	81	56	9.69611186376516	S
29-Jan-2024 18:44:25	81	81	3.76667712272992	A
29-Jan-2024 18:44:25	84	42	5.47189982320465	A
29-Jan-2024 18:44:25	84	58	1.04191890752114	A
29-Jan-2024 18:44:25	84	75	1.58200292148971	A
29-Jan-2024 18:44:25	84	84	6.47815740946292	S
29-Jan-2024 18:44:25	87	86	1.07826690633029	A
29-Jan-2024 18:44:25	87	87	3.27242072280771	A
29-Jan-2024 18:44:25	90	18	9.00422264051721	A
29-Jan-2024 18:44:25	90	90	5.60338309147382	A
29-Jan-2024 18:44:25	91	15	6.93613463067907	S
29-Jan-2024 18:44:25	91	27	8.61311815764126	A
29-Jan-2024 18:44:25	91	57	4.43662264073182	A
29-Jan-2024 18:44:25	91	91	4.04678212347569	A
29-Jan-2024 18:44:25	92	67	8.58459773635472	S
29-Jan-2024 18:44:25	92	92	0.508346936668427	A
29-Jan-2024 18:44:25	95	2	5.35832741565615	A
29-Jan-2024 18:44:25	95	95	0.273760569452497	A
29-Jan-2024 18:44:25	96	29	8.4252198209338	S
29-Jan-2024 18:44:25	96	38	1.65873727995856	A
29-Jan-2024 18:44:25	96	96	8.09171610599833	A
29-Jan-2024 18:44:25	99	10	5.222896886989	A
29-Jan-2024 18:44:25	99	70	6.3745816392379	A
29-Jan-2024 18:44:25	99	97	4.11675885326341	A
29-Jan-2024 18:44:25	99	99	6.0327829926117	A
29-Jan-2024 18:44:25	100	1	9.59241858466398	S
29-Jan-2024 18:44:25	100	88	5.65960065886809	A
29-Jan-2024 18:44:25	100	100	3.93667180431799	A
29-Jan-2024 18:44:35	0	9	9.40553296714057	A
29-Jan-2024 18:44:35	0	14	1.49433094225082	A
29-Jan-2024 18:44:35	0	16	7.06068170282038	A
29-Jan-2024 18:44:35	0	22	7.77393789333452	A
29-Jan-2024 18:44:35	0	23	2.2128723575904	A
29-Jan-2024 18:44:35	0	24	1.8324863086474	A
29-Jan-2024 18:44:35	0	25	2.74735314891081	A
29-Jan-2024 18:44:35	0	28	3.44054935138121	A
29-Jan-2024 18:44:35	0	31	3.71046495499327	A
29-Jan-2024 18:44:35	0	33	7.2770307701278	A
29-Jan-2024 18:44:35	0	35	8.2223304267697	A
29-Jan-2024 18:44:35	0	36	0.336186805992117	A
29-Jan-2024 18:44:35	0	37	9.58995664478752	A
29-Jan-2024 18:44:35	0	41	8.27639324329739	A
29-Jan-2024 18:44:35	0	50	0.601643685057234	A
29-Jan-2024 18:44:35	0	51	7.09786509673231	A
29-Jan-2024 18:44:35	0	54	3.89444252307886	A
29-Jan-2024 18:44:35	0	60	7.31037937152282	A
29-Jan-2024 18:44:35	0	61	9.98148092766445	A
29-Jan-2024 18:44:35	0	62	8.52219724431054	A
29-Jan-2024 18:44:35	0	64	2.21048995872122	A
29-Jan-2024 18:44:35	0	65	4.77338101520373	A
29-Jan-2024 18:44:35	0	66	9.44722917107268	A
29-Jan-2024 18:44:35	0	68	2.67714841286683	A
29-Jan-2024 18:44:35	0	73	5.96784747170984	A
29-Jan-2024 18:44:35	0	76	8.5598738290218	A
29-Jan-2024 18:44:35	0	77	6.33012439264117	A
29-Jan-2024 18:44:35	0	78	7.19892416235799	A
29-Jan-2024 18:44:35	0	82	7.14135386534723	A
29-Jan-2024 18:44:35	0	83	0.513439777701628	A
29-Jan-2024 18:44:35	0	85	4.01125253367945	A
29-Jan-2024 18:44:35	0	89	4.67995327273091	A
29-Jan-2024 18:44:35	0	93	1.21204658185599	A
29-Jan-2024 18:44:35	0	94	2.73822875681754	A
29-Jan-2024 18:44:35	0	98	9.65323728981551	A
29-Jan-2024 18:44:35	12	11	4.53014870595297	A
29-Jan-2024 18:44:35	12	12	2.04838545767306	A
29-Jan-2024 18:44:35	20	5	9.90528112455907	S
29-Jan-2024 18:44:35	20	17	7.00132531922584	S
29-Jan-2024 18:44:35	20	20	7.80225050380058	A
29-Jan-2024 18:44:35	30	3	2.94873362363825	A
29-Jan-2024 18:44:35	30	13	3.90484889462782	A
29-Jan-2024 18:44:35	30	30	7.04364302516213	S
29-Jan-2024 18:44:35	44	7	4.65923514707421	A
29-Jan-2024 18:44:35	44	44	0.0673964095908919	A
29-Jan-2024 18:44:35	46	19	9.94477865098792	S
29-Jan-2024 18:44:35	46	46	2.17826734672653	A
29-Jan-2024 18:44:35	48	45	2.16401718928059	A
29-Jan-2024 18:44:35	48	48	5.95535547968558	A
29-Jan-2024 18:44:35	49	6	1.95407070987594	A
29-Jan-2024 18:44:35	49	49	9.15978411427115	S
29-Jan-2024 18:44:35	53	4	5.68343777677601	A
29-Jan-2024 18:44:35	53	43	7.91923581181564	S
29-Jan-2024 18:44:35	53	53	9.38784647447896	A
29-Jan-2024 18:44:35	55	40	2.66478855993847	A
29-Jan-2024 18:44:35	55	55	7.37380217429767	S
29-Jan-2024 18:44:35	59	8	8.44020184228664	S
29-Jan-2024 18:44:35	59	59	7.83808798393483	A
29-Jan-2024 18:44:35	71	26	0.0672088366788748	A
29-Jan-2024 18:44:35	71	71	6.12083308755544	A
29-Jan-2024 18:44:35	72	47	8.08182635670386	A
29-Jan-2024 18:44:35	72	63	6.79312785139471	S
29-Jan-2024 18:44:35	72	72	3.93076355805468	A
29-Jan-2024 18:44:35	74	32	4.40566163548082	A
29-Jan-2024 18:44:35	74	69	7.37830063847315	S
29-Jan-2024 18:44:35	74	74	8.42509453518307	A
29-Jan-2024 18:44:35	79	21	1.94137149981109	A
29-Jan-2024 18:44:35	79	34	3.99243219740382	A
29-Jan-2024 18:44:35	79	79	0.860805068520993	A
29-Jan-2024 18:44:35	80	52	9.33930319812348	S
29-Jan-2024 18:44:35	80	80	3.62604285618312	A
29-Jan-2024 18:44:35	81	39	8.04786863231363	A
29-Jan-2024 18:44:35	81	56	1.30939480070082	A
29-Jan-2024 18:44:35	81	81	7.63324282600881	S
29-Jan-2024 18:44:35	84	42	7.42454836175352	S
29-Jan-2024 18:44:35	84	58	4.81385917549907	A
29-Jan-2024 18:44:35	84	75	4.3339188068178	A
29-Jan-2024 18:44:35	84	84	3.10690835460403	A
29-Jan-2024 18:44:35	87	86	1.50627072448913	A
29-Jan-2024 18:44:35	87	87	0.299027284697705	A
29-Jan-2024 18:44:35	90	18	4.40425231675701	A
29-Jan-2024 18:44:35	90	90	3.31434696535085	A
29-Jan-2024 18:44:35	91	15	2.38513805070283	A
29-Jan-2024 18:44:35	91	27	4.70146148151102	A
29-Jan-2024 18:44:35	91	57	8.50297641385997	S
29-Jan-2024 18:44:35	91	91	6.49495765652556	A
29-Jan-2024 18:44:35	92	67	7.79409978948187	S
29-Jan-2024 18:44:35	92	92	5.13622850402663	A
29-Jan-2024 18:44:35	95	2	6.38335386047141	A
29-Jan-2024 18:44:35	95	95	1.43193631337572	A
29-Jan-2024 18:44:35	96	29	1.95227279628278	A
29-Jan-2024 18:44:35	96	38	5.78881600779074	A
29-Jan-2024 18:44:35	96	96	7.73836812505555	A
29-Jan-2024 18:44:35	99	10	5.47215987318105	A
29-Jan-2024 18:44:35	99	70	9.45953618250737	A
29-Jan-2024 18:44:35	99	97	4.5094332849115	A
29-Jan-2024 18:44:35	99	99	4.45503056559068	A
29-Jan-2024 18:44:35	100	1	1.48634283169738	A
29-Jan-2024 18:44:35	100	88	0.324001118431275	A
29-Jan-2024 18:44:35	100	100	1.5375474797244	A
29-Jan-2024 18:44:45	0	9	9.7115610995526	A
29-Jan-2024 18:44:45	0	14	4.63813788864373	A
29-Jan-2024 18:44:45	0	16	6.93492146291072	A
29-Jan-2024 18:44:45	0	22	1.99442426813734	A
29-Jan-2024 18:44:45	0	23	3.16233106651291	A
29-Jan-2024 18:44:45	0	24	5.42800122632271	A
29-Jan-2024 18:44:45	0	25	7.99410815208894	A
29-Jan-2024 18:44:45	0	28	9.21750916991689	A
29-Jan-2024 18:44:45	0	31	8.87623957610686	A
29-Jan-2024 18:44:45	0	33	3.29442426082131	A
29-Jan-2024 18:44:45	0	35	4.43672540074306	A
29-Jan-2024 18:44:45	0	36	8.182676194835	A
29-Jan-2024 18:44:45	0	37	4.18239249830072	A
29-Jan-2024 18:44:45	0	41	5.16589901185028	A
29-Jan-2024 18:44:45	0	50	6.4363154331506	A
29-Jan-2024 18:44:45	0	51	3.33174597441172	A
29-Jan-2024 18:44:45	0	54	4.01252691791456	A
29-Jan-2024 18:44:45	0	60	5.11077548368133	A
29-Jan-2024 18:44:45	0	61	6.80702951179554	A
29-Jan-2024 18:44:45	0	62	8.10753220656581	A
29-Jan-2024 18:44:45	0	64	9.39411941872271	A
29-Jan-2024 18:44:45	0	65	1.03892836381801	A
29-Jan-2024 18:44:45	0	66	0.139216073416289	A
29-Jan-2024 18:44:45	0	68	5.37201426969536	A
29-Jan-2024 18:44:45	0	73	3.79834400995547	A
29-Jan-2024 18:44:45	0	76	1.37640731297598	A
29-Jan-2024 18:44:45	0	77	2.06128700815237	A
29-Jan-2024 18:44:45	0	78	2.48196482398975	A
29-Jan-2024 18:44:45	0	82	7.15433695064055	A
29-Jan-2024 18:44:45	0	83	1.13298597026653	A
29-Jan-2024 18:44:45	0	85	0.497523076570827	A
29-Jan-2024 18:44:45	0	89	5.86288120353045	A
29-Jan-2024 18:44:45	0	93	5.58756631786277	A
29-Jan-2024 18:44:45	0	94	0.107604625632761	A
29-Jan-2024 18:44:45	0	98	8.83890957502967	A
29-Jan-2024 18:44:45	12	11	6.44638872435793	A
29-Jan-2024 18:44:45	12	12	8.52787799547252	A
29-Jan-2024 18:44:45	20	5	2.5046034726239	S
29-Jan-2024 18:44:45	20	17	4.47406773784094	S
29-Jan-2024 18:44:45	20	20	6.08582355928325	A
29-Jan-2024 18:44:45	30	3	9.27039861121683	A
29-Jan-2024 18:44:45	30	13	5.7928105383791	A
29-Jan-2024 18:44:45	30	30	9.18792615367643	A
29-Jan-2024 18:44:45	44	7	0.832330590328648	S
29-Jan-2024 18:44:45	44	44	5.52714964506853	A
29-Jan-2024 18:44:45	46	19	7.20857634438257	A
29-Jan-2024 18:44:45	46	46	5.07205244921796	A
29-Jan-2024 18:44:45	48	45	2.81452685153027	S
29-Jan-2024 18:44:45	48	48	3.41862057638362	A
29-Jan-2024 18:44:45	49	6	9.45745720676328	A
29-Jan-2024 18:44:45	49	49	4.90565096528093	A
29-Jan-2024 18:44:45	53	4	9.10328085121044	A
29-Jan-2024 18:44:45	53	43	8.10971231725545	A
29-Jan-2024 18:44:45	53	53	8.52124985770022	A
29-Jan-2024 18:44:45	55	40	6.87199286050071	A
29-Jan-2024 18:44:45	55	55	0.963013779223053	S
29-Jan-2024 18:44:45	59	8	1.26929235125502	S
29-Jan-2024 18:44:45	59	59	6.58033088831947	A
29-Jan-2024 18:44:45	71	26	4.94184971929408	A
29-Jan-2024 18:44:45	71	71	0.311059610294364	A
29-Jan-2024 18:44:45	72	47	2.66493433511263	A
29-Jan-2024 18:44:45	72	63	8.08284131237046	A
29-Jan-2024 18:44:45	72	72	9.04343754159734	A
29-Jan-2024 18:44:45	74	32	8.96023346882805	A
29-Jan-2024 18:44:45	74	69	1.83278838036686	S
29-Jan-2024 18:44:45	74	74	5.68417025773114	A
29-Jan-2024 18:44:45	79	21	7.94506837236444	A
29-Jan-2024 18:44:45	79	34	6.26963786639998	A
29-Jan-2024 18:44:45	79	79	4.04371050031962	A
29-Jan-2024 18:44:45	80	52	7.75013261663456	A
29-Jan-2024 18:44:45	80	80	9.12175114296071	A
29-Jan-2024 18:44:45	81	39	2.75541546368788	A
29-Jan-2024 18:44:45	81	56	1.33227150777304	S
29-Jan-2024 18:44:45	81	81	6.3380873934403	A
29-Jan-2024 18:44:45	84	42	8.6946734185724	A
29-Jan-2024 18:44:45	84	58	0.602059819334064	A
29-Jan-2024 18:44:45	84	75	3.15854838148641	S
29-Jan-2024 18:44:45	84	84	2.22273294661115	S
29-Jan-2024 18:44:45	87	86	7.17016349138263	A
29-Jan-2024 18:44:45	87	87	0.157798710837499	A
29-Jan-2024 18:44:45	90	18	5.41972646509853	A
29-Jan-2024 18:44:45	90	90	9.87196051592746	A
29-Jan-2024 18:44:45	91	15	1.22182210288302	S
29-Jan-2024 18:44:45	91	27	4.12824080559061	S
29-Jan-2024 18:44:45	91	57	6.05933104903318	A
29-Jan-2024 18:44:45	91	91	5.49235416122681	A
29-Jan-2024 18:44:45	92	67	0.863403316481401	S
29-Jan-2024 18:44:45	92	92	6.29484472335015	A
29-Jan-2024 18:44:45	95	2	8.72070146434698	A
29-Jan-2024 18:44:45	95	95	1.91081766286785	S
29-Jan-2024 18:44:45	96	29	5.10768486788551	A
29-Jan-2024 18:44:45	96	38	5.36574245930021	A
29-Jan-2024 18:44:45	96	96	9.88236784436241	A
29-Jan-2024 18:44:45	99	10	3.96742303066637	A
29-Jan-2024 18:44:45	99	70	9.81602219596778	A
29-Jan-2024 18:44:45	99	97	0.990059900344944	S
29-Jan-2024 18:44:45	99	99	7.62795770636593	A
29-Jan-2024 18:44:45	100	1	1.59725965894088	S
29-Jan-2024 18:44:45	100	88	5.69757119142229	A
29-Jan-2024 18:44:45	100	100	9.34455564026285	A
29-Jan-2024 18:44:56	0	9	4.8597985824255	A
29-Jan-2024 18:44:56	0	14	7.45806546304345	A
29-Jan-2024 18:44:56	0	16	4.43192176733499	A
29-Jan-2024 18:44:56	0	22	6.53812421872469	A
29-Jan-2024 18:44:56	0	23	4.27694837354046	A
29-Jan-2024 18:44:56	0	24	5.97826161584133	A
29-Jan-2024 18:44:56	0	25	7.14635591423469	A
29-Jan-2024 18:44:56	0	28	8.13318978862404	A
29-Jan-2024 18:44:56	0	31	9.8563209050209	A
29-Jan-2024 18:44:56	0	33	6.37032330331514	A
29-Jan-2024 18:44:56	0	35	4.87630827815159	A
29-Jan-2024 18:44:56	0	36	5.62619773937537	A
29-Jan-2024 18:44:56	0	37	4.72198504815415	A
29-Jan-2024 18:44:56	0	41	2.23065924574421	A
29-Jan-2024 18:44:56	0	50	6.21466025405002	A
29-Jan-2024 18:44:56	0	51	5.28748475987549	A
29-Jan-2024 18:44:56	0	54	9.12098037238868	A
29-Jan-2024 18:44:56	0	60	5.92326183494388	A
29-Jan-2024 18:44:56	0	61	3.3659087140631	A
29-Jan-2024 18:44:56	0	62	1.38698971314064	A
29-Jan-2024 18:44:56	0	64	8.74107421566389	A
29-Jan-2024 18:44:56	0	65	5.36483479209984	A
29-Jan-2024 18:44:56	0	66	6.5747991807866	A
29-Jan-2024 18:44:56	0	68	7.79261977776584	A
29-Jan-2024 18:44:56	0	73	5.58186908008552	A
29-Jan-2024 18:44:56	0	76	9.44362842435805	A
29-Jan-2024 18:44:56	0	77	2.60299888294927	A
29-Jan-2024 18:44:56	0	78	7.5618284610281	A
29-Jan-2024 18:44:56	0	82	2.6456026845177	A
29-Jan-2024 18:44:56	0	83	1.01639910097059	A
29-Jan-2024 18:44:56	0	85	1.52636135953523	A
29-Jan-2024 18:44:56	0	89	6.99204272281099	A
29-Jan-2024 18:44:56	0	93	0.696409702220466	A
29-Jan-2024 18:44:56	0	94	2.91266981663642	A
29-Jan-2024 18:44:56	0	98	0.635659664819144	A
29-Jan-2024 18:44:56	12	11	0.00650115421667263	S
29-Jan-2024 18:44:56	12	12	9.75451665179316	A
29-Jan-2024 18:44:56	20	5	7.10264398917756	A
29-Jan-2024 18:44:56	20	17	5.58719272014387	A
29-Jan-2024 18:44:56	20	20	1.91683221138702	A
29-Jan-2024 18:44:56	30	3	0.676221448674826	S
29-Jan-2024 18:44:56	30	13	1.33773648520777	A
29-Jan-2024 18:44:56	30	30	0.259385413922546	S
29-Jan-2024 18:44:56	44	7	2.1739517352472	S
29-Jan-2024 18:44:56	44	44	3.47239805811949	A
29-Jan-2024 18:44:56	46	19	7.06826418557388	A
29-Jan-2024 18:44:56	46	46	2.48566625008628	S
29-Jan-2024 18:44:56	48	45	9.5809287953392	A
29-Jan-2024 18:44:56	48	48	0.49127147345118	A
29-Jan-2024 18:44:56	49	6	7.71622887134556	A
29-Jan-2024 18:44:56	49	49	4.66517707344361	A
29-Jan-2024 18:44:56	53	4	3.32031257005769	S
29-Jan-2024 18:44:56	53	43	9.54958422379308	A
29-Jan-2024 18:44:56	53	53	6.65753255133689	A
29-Jan-2024 18:44:56	55	40	3.3425722166293	S
29-Jan-2024 18:44:56	55	55	1.81177598307298	A
29-Jan-2024 18:44:56	59	8	9.78619107726409	A
29-Jan-2024 18:44:56	59	59	0.0522738306166304	A
29-Jan-2024 18:44:56	71	26	3.36510525902426	A
29-Jan-2024 18:44:56	71	71	8.18068217928169	A
29-Jan-2024 18:44:56	72	47	7.71451731762571	A
29-Jan-2024 18:44:56	72	63	1.99227006743922	S
29-Jan-2024 18:44:56	72	72	8.57402896371456	A
29-Jan-2024 18:44:56	74	32	3.55436298866338	A
29-Jan-2024 18:44:56	74	69	8.86760508771991	A
29-Jan-2024 18:44:56	74	74	8.8453488612314	A
29-Jan-2024 18:44:56	79	21	3.73161321876077	S
29-Jan-2024 18:44:56	79	34	1.68947996625164	S
29-Jan-2024 18:44:56	79	79	5.22892967431487	A
29-Jan-2024 18:44:56	80	52	8.17571567972287	A
29-Jan-2024 18:44:56	80	80	6.19802373425936	A
29-Jan-2024 18:44:56	81	39	8.97098298083876	A
29-Jan-2024 18:44:56	81	56	0.673155244482596	S
29-Jan-2024 18:44:56	81	81	4.99226630095689	A
29-Jan-2024 18:44:56	84	42	3.03977094553415	S
29-Jan-2024 18:44:56	84	58	9.04450564249738	A
29-Jan-2024 18:44:56	84	75	1.86590841361495	S
29-Jan-2024 18:44:56	84	84	0.264381170153773	S
29-Jan-2024 18:44:56	87	86	2.40860036118119	S
29-Jan-2024 18:44:56	87	87	5.35219815155617	A
29-Jan-2024 18:44:56	90	18	5.0669632149928	A
29-Jan-2024 18:44:56	90	90	6.73897339186733	A
29-Jan-2024 18:44:56	91	15	9.01101297576521	A
29-Jan-2024 18:44:56	91	27	3.60280250545269	S
29-Jan-2024 18:44:56	91	57	4.59234170717019	S
29-Jan-2024 18:44:56	91	91	0.883960283979432	A
29-Jan-2024 18:44:56	92	67	9.60310204650609	A
29-Jan-2024 18:44:56	92	92	2.96964568260433	S
29-Jan-2024 18:44:56	95	2	5.76448016203207	A
29-Jan-2024 18:44:56	95	95	9.41654942361385	A
29-Jan-2024 18:44:56	96	29	7.51284802297616	A
29-Jan-2024 18:44:56	96	38	4.30826645547332	S
29-Jan-2024 18:44:56	96	96	4.3031519770697	A
29-Jan-2024 18:44:56	99	10	8.40419681522769	A
29-Jan-2024 18:44:56	99	70	8.40105360953135	A
29-Jan-2024 18:44:56	99	97	4.85674155878815	A
29-Jan-2024 18:44:56	99	99	7.95494580652761	A
29-Jan-2024 18:44:56	100	1	7.72041299408009	A
29-Jan-2024 18:44:56	100	88	9.70326213752847	A
29-Jan-2024 18:44:56	100	100	1.61987288668367	A
29-Jan-2024 18:45:06	0	9	2.51238184645407	A
29-Jan-2024 18:45:06	0	14	5.19808925037992	A
29-Jan-2024 18:45:06	0	16	9.03872761277781	A
29-Jan-2024 18:45:06	0	22	0.228718340927579	A
29-Jan-2024 18:45:06	0	23	9.62188137436999	A
29-Jan-2024 18:45:06	0	24	6.6403450031787	A
29-Jan-2024 18:45:06	0	25	8.14602170981972	A
29-Jan-2024 18:45:06	0	28	9.57440441469226	A
29-Jan-2024 18:45:06	0	31	8.85048679557451	A
29-Jan-2024 18:45:06	0	33	4.46703074708605	A
29-Jan-2024 18:45:06	0	35	8.99883526508821	A
29-Jan-2024 18:45:06	0	36	6.7290751258384	A
29-Jan-2024 18:45:06	0	37	2.20687269144364	A
29-Jan-2024 18:45:06	0	41	1.4260721038435	A
29-Jan-2024 18:45:06	0	50	4.95457881134702	A
29-Jan-2024 18:45:06	0	51	2.81315896091273	A
29-Jan-2024 18:45:06	0	54	4.26244964994868	A
29-Jan-2024 18:45:06	0	60	9.66639284009234	A
29-Jan-2024 18:45:06	0	61	3.75688550001559	A
29-Jan-2024 18:45:06	0	62	8.81706621938978	A
29-Jan-2024 18:45:06	0	64	6.53284791905813	A
29-Jan-2024 18:45:06	0	65	3.25711634132495	A
29-Jan-2024 18:45:06	0	66	9.20944176129596	A
29-Jan-2024 18:45:06	0	68	6.00964176164402	A
29-Jan-2024 18:45:06	0	73	4.37119679724962	A
29-Jan-2024 18:45:06	0	76	3.58534741983505	A
29-Jan-2024 18:45:06	0	77	5.64999624307478	A
29-Jan-2024 18:45:06	0	78	7.13500900026072	A
29-Jan-2024 18:45:06	0	82	7.08254647360252	A
29-Jan-2024 18:45:06	0	83	0.516311785475916	A
29-Jan-2024 18:45:06	0	85	4.11760697275604	A
29-Jan-2024 18:45:06	0	89	3.80432262166012	A
29-Jan-2024 18:45:06	0	93	9.43940952147901	A
29-Jan-2024 18:45:06	0	94	7.34407850448002	A
29-Jan-2024 18:45:06	0	98	2.30311560015224	A
29-Jan-2024 18:45:06	12	11	9.64086397702377	S
29-Jan-2024 18:45:06	12	12	7.99279474025073	A
29-Jan-2024 18:45:06	20	5	6.19314663741084	S
29-Jan-2024 18:45:06	20	17	8.2475712357452	S
29-Jan-2024 18:45:06	20	20	1.32371899696651	A
29-Jan-2024 18:45:06	30	3	4.19293856534764	A
29-Jan-2024 18:45:06	30	13	2.60209044391416	A
29-Jan-2024 18:45:06	30	30	3.61999842779642	A
29-Jan-2024 18:45:06	44	7	5.29019283137213	A
29-Jan-2024 18:45:06	44	44	5.06218619621093	S
29-Jan-2024 18:45:06	46	19	5.85855144724728	A
29-Jan-2024 18:45:06	46	46	4.75166050294474	S
29-Jan-2024 18:45:06	48	45	9.75963832886389	S
29-Jan-2024 18:45:06	48	48	9.65240659634833	A
29-Jan-2024 18:45:06	49	6	3.05033218782777	A
29-Jan-2024 18:45:06	49	49	7.36321040321575	S
29-Jan-2024 18:45:06	53	4	3.31589841947589	A
29-Jan-2024 18:45:06	53	43	9.10325309964163	S
29-Jan-2024 18:45:06	53	53	2.44587201241048	A
29-Jan-2024 18:45:06	55	40	3.76946076226145	A
29-Jan-2024 18:45:06	55	55	3.37333114724971	A
29-Jan-2024 18:45:06	59	8	4.00260274126148	A
29-Jan-2024 18:45:06	59	59	8.74278471067706	A
29-Jan-2024 18:45:06	71	26	3.3910892191119	A
29-Jan-2024 18:45:06	71	71	5.00100485326663	S
29-Jan-2024 18:45:06	72	47	5.48949549731705	A
29-Jan-2024 18:45:06	72	63	6.10377818123513	S
29-Jan-2024 18:45:06	72	72	6.95217747944858	S
29-Jan-2024 18:45:06	74	32	3.05085981723957	A
29-Jan-2024 18:45:06	74	69	9.26714293842101	S
29-Jan-2024 18:45:06	74	74	3.59835265716336	A
29-Jan-2024 18:45:06	79	21	4.96746857865171	S
29-Jan-2024 18:45:06	79	34	5.07109461445615	S
29-Jan-2024 18:45:06	79	79	6.75360105636324	A
29-Jan-2024 18:45:06	80	52	7.43054907605433	A
29-Jan-2024 18:45:06	80	80	3.99259139598092	A
29-Jan-2024 18:45:06	81	39	3.53046717430948	A
29-Jan-2024 18:45:06	81	56	6.19188973140122	S
29-Jan-2024 18:45:06	81	81	1.50931610246871	A
29-Jan-2024 18:45:06	84	42	6.90142165275932	S
29-Jan-2024 18:45:06	84	58	9.48802719815321	A
29-Jan-2024 18:45:06	84	75	1.27299111440305	A
29-Jan-2024 18:45:06	84	84	3.24511762732028	A
29-Jan-2024 18:45:06	87	86	6.54040120941537	A
29-Jan-2024 18:45:06	87	87	5.84131364173874	S
29-Jan-2024 18:45:06	90	18	0.771214441716122	A
29-Jan-2024 18:45:06	90	90	4.45640707365126	A
29-Jan-2024 18:45:06	91	15	5.26517341515287	S
29-Jan-2024 18:45:06	91	27	5.0711913180341	S
29-Jan-2024 18:45:06	91	57	5.20321816224829	S
29-Jan-2024 18:45:06	91	91	5.85330994429942	A
29-Jan-2024 18:45:06	92	67	8.56275824116293	A
29-Jan-2024 18:45:06	92	92	2.55837485821362	A
29-Jan-2024 18:45:06	95	2	9.19585558276174	A
29-Jan-2024 18:45:06	95	95	0.842719742103476	A
29-Jan-2024 18:45:06	96	29	7.01348962645604	S
29-Jan-2024 18:45:06	96	38	5.26183059365864	S
29-Jan-2024 18:45:06	96	96	7.65388735142504	A
29-Jan-2024 18:45:06	99	10	9.49149613453357	A
29-Jan-2024 18:45:06	99	70	8.8816100962503	S
29-Jan-2024 18:45:06	99	97	1.86123863822858	A
29-Jan-2024 18:45:06	99	99	5.53369869890794	S
29-Jan-2024 18:45:06	100	1	1.26628514560349	A
29-Jan-2024 18:45:06	100	88	6.77645389730482	S
[truncated: 801 more rows]
